# Supplementary material for: Molecular Characterization and Clinical Relevance of N6-Methyladenosine Regulators in Metastatic Prostate Cancer
Source: Front Oncol. 2022 Jun 22;12:914692. doi: 10.3389/fonc.2022.914692 (PMC9257042; doi:10.3389/fonc.2022.914692)
Supplement: Supplementary Table S1 — Sample information. [file DataSheet_1.zip]

Archive with 25 entries (24 files):
- tables - ╕▒▒╛/
- tables - ╕▒▒╛/SupplementaryTable1.xlsx
- tables - ╕▒▒╛/SupplementaryTable10.xlsx
- tables - ╕▒▒╛/SupplementaryTable11.xlsx
- tables - ╕▒▒╛/SupplementaryTable12.xlsx
- tables - ╕▒▒╛/SupplementaryTable13.csv
- tables - ╕▒▒╛/SupplementaryTable13.xls
- tables - ╕▒▒╛/SupplementaryTable13.xlsx
- tables - ╕▒▒╛/SupplementaryTable14.xlsx
- tables - ╕▒▒╛/SupplementaryTable15.xlsx
- tables - ╕▒▒╛/SupplementaryTable16.xlsx
- tables - ╕▒▒╛/SupplementaryTable17.xlsx
- tables - ╕▒▒╛/SupplementaryTable18.xlsx
- tables - ╕▒▒╛/SupplementaryTable19.xlsx
- tables - ╕▒▒╛/SupplementaryTable2.xlsx
- tables - ╕▒▒╛/SupplementaryTable20.xlsx
- tables - ╕▒▒╛/SupplementaryTable3.csv
- tables - ╕▒▒╛/SupplementaryTable3.xls
- tables - ╕▒▒╛/SupplementaryTable3.xlsx
- tables - ╕▒▒╛/SupplementaryTable4.xlsx
- tables - ╕▒▒╛/SupplementaryTable5.xlsx
- tables - ╕▒▒╛/SupplementaryTable6.xlsx
- tables - ╕▒▒╛/SupplementaryTable7.xlsx
- tables - ╕▒▒╛/SupplementaryTable8.xlsx
- tables - ╕▒▒╛/SupplementaryTable9.xlsx
