# Supplementary material for: Molecular Characterization and Clinical Relevance of N6-Methyladenosine Regulators in Metastatic Prostate Cancer
Source: Front Oncol. 2022 Jun 22;12:914692. doi: 10.3389/fonc.2022.914692 (PMC9257042; doi:10.3389/fonc.2022.914692)
Supplement: Supplementary Table S1 — Sample information. [file DataSheet_1.zip › tables - ╕▒▒╛/SupplementaryTable1.xlsx]

## Sheet: SupplementaryTable1_sample_type
Column1	Column2
sample	type
WCMC119_1_C	Adeno
WCMC11_1_C	Adeno
WCMC131_1_C	Adeno
WCMC139_1_C	Adeno
WCMC14_1_C	Adeno
WCMC158_1_C	Adeno
WCMC159_1_C	Adeno
WCMC159_5_C	Adeno
WCMC159_6_C	Adeno
WCMC159_2_C	Adeno
WCMC159_3_C	Adeno
WCMC161_1_C	Adeno
WCMC162_1_C	Adeno
WCMC164_1_C	Adeno
WCMC169_1_C	Adeno
WCMC170_1_C	Adeno
WCMC172_1_C	Adeno
WCMC187_1_C	Adeno
WCMC188_1_C	Adeno
WCMC189_1_C	Adeno
WCMC195_1_C	Adeno
WCMC2_1_C	Adeno
WCMC4_1_C	Adeno
WCMC59_1_C	Adeno
WCMC63_1_C	Adeno
WCMC89_1_C	Adeno
WCMC90_4_C	Adeno
WCMC90_2_C	Adeno
WCMC90_3_C	Adeno
WCMC90_5_C	Adeno
WCMC90_1_C	Adeno
WCMC91_1_C	Adeno
WCMC9_1_C	Adeno
WCMC9_2_C	Adeno
WCMC0_5_N	NEPC
WCMC0_6_N	NEPC
WCMC0_8_N	NEPC
WCMC0_1_N	NEPC
WCMC0_9_N	NEPC
WCMC0_10_N	NEPC
WCMC12_2_N	NEPC
WCMC155_1_N	NEPC
WCMC163_1_N	NEPC
WCMC192_1_N	NEPC
WCMC210_1_N	NEPC
WCMC212_1_N	NEPC
WCMC252_1_N	NEPC
WCMC4240_1_N	NEPC
WCMC7520_1_N	NEPC
WA10	Metastasis
WA11	Metastasis
WA13	Metastasis
WA14	Metastasis
WA16	Metastasis
WA18	Metastasis
WA19	Metastasis
WA20	Metastasis
WA22	Metastasis
WA23	Metastasis
WA24	Metastasis
WA25	Metastasis
WA26	Metastasis
WA28	Metastasis
WA29	Metastasis
WA3	Metastasis
WA30	Metastasis
WA31	Metastasis
WA32	Metastasis
WA33	Metastasis
WA35	Metastasis
WA37	Metastasis
WA39	Metastasis
WA40	Metastasis
WA42	Metastasis
WA46	Metastasis
WA47	Metastasis
WA53	Metastasis
WA54	Metastasis
WA55	Metastasis
WA7	Metastasis
TP_2061	Metastasis
SC_9091	Metastasis
SC_9086	Metastasis
MO_1339	Metastasis
MO_1337	Metastasis
MO_1336	Metastasis
SC_9031	Metastasis
SC_9081	Metastasis
SC_9080	Metastasis
MO_1316	Metastasis
TP_2054	Metastasis
SC_9073	Metastasis
SC_9072	Metastasis
SC_9071	Metastasis
SC_9068	Metastasis
MO_1277	Metastasis
MO_1202	Metastasis
SC_9063	Metastasis
SC_9062	Metastasis
SC_9061	Metastasis
MO_1262	Metastasis
MO_1249	Metastasis
MO_1244	Metastasis
MO_1241	Metastasis
SC_9060	Metastasis
SC_9059	Metastasis
SC_9058	Metastasis
SC_9057	Metastasis
MO_1232	Metastasis
MO_1221	Metastasis
MO_1219	Metastasis
MO_1215	Metastasis
SC_9055	Metastasis
SC_9038	Metastasis
SC_9050	Metastasis
MO_1192	Metastasis
MO_1176	Metastasis
SC_9054	Metastasis
SC_9049	Metastasis
SC_9048	Metastasis
SC_9047	Metastasis
SC_9046	Metastasis
MO_1184	Metastasis
MO_1179	Metastasis
SC_9043	Metastasis
SC_9018	Metastasis
SC_9037	Metastasis
SC_9036	Metastasis
SC_9034	Metastasis
SC_9032	Metastasis
TP_2034	Metastasis
MO_1161	Metastasis
SC_9030	Metastasis
TP_2032	Metastasis
SC_9029	Metastasis
SC_9028	Metastasis
SC_9026	Metastasis
TP_2020	Metastasis
SC_9023	Metastasis
SC_9022	Metastasis
SC_9019	Metastasis
SC_9017	Metastasis
SC_9016	Metastasis
MO_1124	Metastasis
MO_1128	Metastasis
MO_1118	Metastasis
MO_1114	Metastasis
SC_9012	Metastasis
SC_9007	Metastasis
TP_2009	Metastasis
TP_2010	Metastasis
SC_9010	Metastasis
SC_9009	Metastasis
SC_9008	Metastasis
TP_2001	Metastasis
MO_1095	Metastasis
SC_9001	Metastasis
MO_1094	Metastasis
MO_1084	Metastasis
MO_1071	Metastasis
MO_1054	Metastasis
MO_1040	Metastasis
MO_1020	Metastasis
MO_1014	Metastasis
MO_1013	Metastasis
TP_2060	Metastasis
SC_9083	Metastasis
TP_2064	Metastasis
SC_9097	Metastasis
SC_9093	Metastasis
SC_9092	Metastasis
SC_9099	Metastasis
SC_9094	Metastasis
6115251	Metastasis
6115247	Metastasis
6115242	Metastasis
6115219	Metastasis
6115122	Metastasis
6115114	Metastasis
1115202	Metastasis
6115117	Metastasis
6115115	Metastasis
1115161	Metastasis
1115183	Metastasis
6115237	Metastasis
6115233	Metastasis
6115118	Metastasis
6115123	Metastasis
1115153	Metastasis
6115121	Metastasis
1115156	Metastasis
1115154	Metastasis
6115227	Metastasis
6115234	Metastasis
6115224	Metastasis
1115244	Metastasis
1115157	Metastasis
6115250	Metastasis
TP_2077_Tumor	Metastasis
TP_2078_Tumor	Metastasis
SC_9056_T	Metastasis
SC_9136_Tumor	Metastasis
SC_9137_Tumor	Metastasis
SC_9138_Tumor	Metastasis
SC_9139_Tumor	Metastasis
SC_9140_Tumor	Metastasis
SC_9141_Tumor	Metastasis
SC_9142_Tumor	Metastasis
TP_2079_Tumor	Metastasis
MO_1469_T	Metastasis
TP_2081_T	Metastasis
SC_9074_T	Metastasis
SC_9086_T	Metastasis
SC_9145_Tumor	Metastasis
SC_9148_Tumor	Metastasis
SC_9144_Tumor	Metastasis
SC_9150_Tumor	Metastasis
SC_9151_Tumor	Metastasis
SC_9152_Tumor	Metastasis
SC_9153_Tumor	Metastasis
MO_1473_Tumor	Metastasis
TP_2093_T	Metastasis
TP_2096_T	Metastasis
SC_9156_Tumor	Metastasis
SI_9157_Tumor	Metastasis
SC_9162_Tumor	Metastasis
SC_9163_Tumor	Metastasis
SC_9165_Tumor	Metastasis
SC_9158_Tumor	Metastasis
SC_9170_Tumor	Metastasis
SC_9171_Tumor	Metastasis
SC_9027_T	Metastasis
SC_9175_T	Metastasis
SC_9172_Tumor	Metastasis
SC_9173_Tumor	Metastasis
MO_1492_T	Metastasis
MO_1490_T	Metastasis
MO_1499_T	Metastasis
MO_1510_T	Metastasis
MO_1511_T	Metastasis
MO_1514_T	Metastasis
MO_1517_T	Metastasis
SC_9176_T	Metastasis
SC_9178_T	Metastasis
SC_9177_T	Metastasis
SC_9179_T	Metastasis
SC_9146_T	Metastasis
SC_9182_T	Metastasis
MO_1482_T	Metastasis
MO_1541_T	Metastasis
MO_1543_T	Metastasis
SC_9184_T	Metastasis
SC_9186_T	Metastasis
SC_9187_T	Metastasis
SC_9189_T	Metastasis
SC_9190_T	Metastasis
SC_9192_T	Metastasis
SC_9194_T	Metastasis
SC_9033_T	Metastasis
SC_9193_T	Metastasis
SC_9195_T	Metastasis
MO_1553_T	Metastasis
MO_1556_T	Metastasis
SC_9069_T	Metastasis
SC_9120_T	Metastasis
SC_9196_T	Metastasis
SC_9197_T	Metastasis
SC_9199_T	Metastasis
SC_9201_T	Metastasis
SC_9200_T	Metastasis
SC_9203_T	Metastasis
SC_9204_T	Metastasis
MO_1015-Tumor	Metastasis
MO_1040-Tumor	Metastasis
MO_1054-Tumor	Metastasis
MO_1071-Tumor	Metastasis
MO_1074-Tumor	Metastasis
MO_1008-Tumor_Dura	Metastasis
MO_1084-Tumor	Metastasis
MO_1094-Tumor	Metastasis
SC_9001-Tumor_Liver1	Metastasis
MO_1095-Tumor	Metastasis
MO_1096-Tumor	Metastasis
TP_2001-Tumor	Metastasis
SC_9008-Tumor	Metastasis
SC_9009-Tumor	Metastasis
SC_9010-Tumor	Metastasis
TP_2010-Tumor	Metastasis
SC_9003-Tumor	Metastasis
SC_9005-Tumor	Metastasis
TP_2009-Tumor	Metastasis
SC_9007-Tumor	Metastasis
SC_9011-Tumor	Metastasis
SC_9012-Tumor	Metastasis
MO_1114-Tumor	Metastasis
MO_1118-TM	Metastasis
MO_1124-Tumor	Metastasis
MO_1130-Tumor	Metastasis
SC_9016-Tumor	Metastasis
SC_9017-Tumor	Metastasis
SC_9019-Tumor	Metastasis
SC_9020-Tumor	Metastasis
SC_9021-Tumor	Metastasis
SC_9022-Tumor	Metastasis
SC_9023-Tumor	Metastasis
SC_9024-Tumor	Metastasis
TP_2020-Tumor	Metastasis
SC_9026-Tumor	Metastasis
SC_9027-Tumor	Metastasis
SC_9028-Tumor	Metastasis
SC_9029-Tumor	Metastasis
TP_2032-Tumor	Metastasis
SC_9030-Tumor	Metastasis
SC_9039-Tumor	Metastasis
MO_1161-TM	Metastasis
MO_1162-Tumor	Metastasis
SC_9032-Tumor	Metastasis
SC_9034-Tumor	Metastasis
SC_9036-Tumor	Metastasis
SC_9037-Tumor	Metastasis
SC_9018-Tumor	Metastasis
SC_9035-Tumor	Metastasis
SC_9043-Tumor	Metastasis
MO_1176-Tumor	Metastasis
MO_1179-Tumor	Metastasis
MO_1184-Tumor	Metastasis
SC_9046-Tumor	Metastasis
SC_9047-Tumor	Metastasis
SC_9048-Tumor	Metastasis
SC_9049-Tumor	Metastasis
MO_1192-Tumor	Metastasis
SC_9050-Tumor	Metastasis
SC_9054-Tumor	Metastasis
SC_9055-Tumor	Metastasis
SC_9056-Tumor	Metastasis
MO_1215-Tumor	Metastasis
MO_1219-Tumor	Metastasis
MO_1221-Tumor	Metastasis
MO_1232-Tumor	Metastasis
SC_9057-Tumor	Metastasis
SC_9058-Tumor	Metastasis
SC_9059-Tumor	Metastasis
SC_9060-Tumor	Metastasis
MO_1241-Tumor	Metastasis
MO_1244-Tumor	Metastasis
MO_1249-Tumor	Metastasis
MO_1262-Tumor	Metastasis
MO_1263-Tumor	Metastasis
SC_9061-Tumor	Metastasis
SC_9062-Tumor	Metastasis
SC_9063-Tumor	Metastasis
MO_1202-Tumor	Metastasis
MO_1277-TM	Metastasis
SC_9016_T	Metastasis
SC_9065-Tumor	Metastasis
SC_9066-Tumor	Metastasis
SC_9068-Tumor	Metastasis
SC_9071-TM	Metastasis
SC_9072-TM	Metastasis
TP_2034-Tumor-Bone-Block-3B	Metastasis
SC_9073-TM	Metastasis
TP_2054-TM	Metastasis
SC_9076-TM	Metastasis
MO_1316-TM	Metastasis
SC_9005_T	Metastasis
SC_9080-TM	Metastasis
SC_9081-TM	Metastasis
SC_9082-TM	Metastasis
SC_9065-TM-Tumor2	Metastasis
SC_9083-TM	Metastasis
SC_9084-TM	Metastasis
SC_9031-TM	Metastasis
MO_1336-TM	Metastasis
MO_1337-TM	Metastasis
MO_1339-TM	Metastasis
SC_9086-TM	Metastasis
SC_9089-TM	Metastasis
SC_9090_T	Metastasis
SC_9091-TM	Metastasis
TP_2060-TM	Metastasis
TP_2061-TM	Metastasis
TP_2064-TM	Metastasis
SC_9092-TM	Metastasis
SC_9093-TM	Metastasis
SC_9097-TM	Metastasis
SC_9094-Tumor	Metastasis
SC_9099-Tumor	Metastasis
SC_9100-Tumor	Metastasis
SC_9035_T	Metastasis
SC_9096-Tumor	Metastasis
SC_9103-Tumor	Metastasis
SC_9104-Tumor	Metastasis
SC_9107-Tumor	Metastasis
SC_9109-Tumor	Metastasis
MO_1410-Tumor	Metastasis
SC_9105_Tumor	Metastasis
SC_9118_Tumor	Metastasis
MO_1420_Tumor	Metastasis
MO_1421_Tumor	Metastasis
TP_2069_Tumor	Metastasis
SC_9121_Tumor	Metastasis
SC_9123_Tumor	Metastasis
MO_1443_T	Metastasis
SC_9124_Tumor	Metastasis
SC_9126_Tumor	Metastasis
SC_9129_Tumor	Metastasis
SC_9132_Tumor	Metastasis
MO_1447_Tumor	Metastasis
MO_1446_T	Metastasis
MO_1460_Tumor	Metastasis
TCGA-V1-A9OQ-01A	Primary
TCGA-V1-A8MK-01A	Primary
TCGA-XK-AAJT-01A	Primary
TCGA-EJ-5502-01A	Primary
TCGA-YJ-A8SW-01A	Primary
TCGA-EJ-5525-01A	Primary
TCGA-V1-A9OF-01A	Primary
TCGA-M7-A723-01A	Primary
TCGA-EJ-A8FP-01A	Primary
TCGA-EJ-7328-01A	Primary
TCGA-VN-A88N-01A	Primary
TCGA-2A-A8VT-01A	Primary
TCGA-MG-AAMC-01A	Primary
TCGA-YL-A8HM-01A	Primary
TCGA-ZG-A9LN-01A	Primary
TCGA-G9-6373-01A	Primary
TCGA-EJ-A46B-01A	Primary
TCGA-KK-A8IK-01A	Primary
TCGA-HC-A76X-01A	Primary
TCGA-QU-A6IN-01A	Primary
TCGA-KK-A6E4-01A	Primary
TCGA-CH-5764-01A	Primary
TCGA-G9-6384-01A	Primary
TCGA-EJ-A65F-01A	Primary
TCGA-HI-7169-01A	Primary
TCGA-HC-A8CY-01A	Primary
TCGA-V1-A9ZK-01A	Primary
TCGA-HC-A76W-01A	Primary
TCGA-KK-A59V-01A	Primary
TCGA-G9-6498-01A	Primary
TCGA-V1-A8MU-01A	Primary
TCGA-KK-A8I4-01A	Primary
TCGA-KK-A6E3-01A	Primary
TCGA-G9-6385-01A	Primary
TCGA-G9-6362-01A	Primary
TCGA-CH-5763-01A	Primary
TCGA-EJ-5514-01A	Primary
TCGA-VP-A872-01A	Primary
TCGA-EJ-8472-01A	Primary
TCGA-KK-A7B2-01A	Primary
TCGA-KK-A7AQ-01A	Primary
TCGA-VN-A88O-01A	Primary
TCGA-CH-5752-01A	Primary
TCGA-EJ-7317-01A	Primary
TCGA-HC-8256-01A	Primary
TCGA-V1-A8WN-01A	Primary
TCGA-ZG-A9LY-01A	Primary
TCGA-HC-7078-01A	Primary
TCGA-HI-7170-01A	Primary
TCGA-HC-A6AP-01A	Primary
TCGA-G9-6348-01A	Primary
TCGA-J4-A83I-01A	Primary
TCGA-ZG-A9L9-01A	Primary
TCGA-CH-5741-01A	Primary
TCGA-EJ-A7NM-01A	Primary
TCGA-G9-6351-01A	Primary
TCGA-EJ-7330-01A	Primary
TCGA-KK-A8IL-01A	Primary
TCGA-J4-A67K-01A	Primary
TCGA-QU-A6IM-01A	Primary
TCGA-ZG-A9LZ-01A	Primary
TCGA-HC-8265-01A	Primary
TCGA-HC-A6AQ-01A	Primary
TCGA-G9-6339-01A	Primary
TCGA-EJ-5512-01A	Primary
TCGA-G9-6371-01A	Primary
TCGA-KK-A6E5-01A	Primary
TCGA-KC-A4BN-01A	Primary
TCGA-HC-A631-01A	Primary
TCGA-CH-5788-01A	Primary
TCGA-CH-5765-01A	Primary
TCGA-HC-7744-01A	Primary
TCGA-2A-A8W3-01A	Primary
TCGA-V1-A8ML-01A	Primary
TCGA-EJ-5524-01A	Primary
TCGA-H9-A6BY-01A	Primary
TCGA-XK-AAJU-01A	Primary
TCGA-VP-AA1N-01A	Primary
TCGA-HC-A6HY-01A	Primary
TCGA-CH-5754-01A	Primary
TCGA-M7-A724-01A	Primary
TCGA-Y6-A8TL-01A	Primary
TCGA-EJ-A8FO-01A	Primary
TCGA-HC-7821-01A	Primary
TCGA-J4-A83K-01A	Primary
TCGA-KK-A7B1-01A	Primary
TCGA-KK-A7AP-01A	Primary
TCGA-H9-7775-01A	Primary
TCGA-HC-7745-01A	Primary
TCGA-VN-A88P-01A	Primary
TCGA-M7-A725-01A	Primary
TCGA-CH-5753-01A	Primary
TCGA-HC-7080-01A	Primary
TCGA-J9-A52E-01A	Primary
TCGA-EJ-A8FN-01A	Primary
TCGA-V1-A9OH-01A	Primary
TCGA-HC-7079-01A	Primary
TCGA-G9-7525-01A	Primary
TCGA-VP-A87H-01A	Primary
TCGA-ZG-A9KY-01A	Primary
TCGA-J4-A83J-01A	Primary
TCGA-KK-A7B0-01A	Primary
TCGA-HI-7168-01A	Primary
TCGA-EJ-A65G-01A	Primary
TCGA-EJ-A7NN-01A	Primary
TCGA-YL-A8HO-01A	Primary
TCGA-EJ-5501-01A	Primary
TCGA-EJ-A46D-01A	Primary
TCGA-KK-A8IM-01A	Primary
TCGA-QU-A6IL-01A	Primary
TCGA-KK-A8IH-01A	Primary
TCGA-HC-8266-01A	Primary
TCGA-EJ-7788-01A	Primary
TCGA-G9-6499-01A	Primary
TCGA-KK-A7AZ-01A	Primary
TCGA-G9-6338-01A	Primary
TCGA-G9-6361-01A	Primary
TCGA-G9-A9S4-01A	Primary
TCGA-EJ-8474-01A	Primary
TCGA-J4-A6M7-01A	Primary
TCGA-EJ-7314-01A	Primary
TCGA-EJ-A46E-01A	Primary
TCGA-YL-A9WI-01A	Primary
TCGA-KC-A4BR-01A	Primary
TCGA-J4-A67R-01A	Primary
TCGA-2A-AAYU-01A	Primary
TCGA-G9-6364-01A	Primary
TCGA-KK-A59X-01A	Primary
TCGA-EJ-5516-01A	Primary
TCGA-CH-5761-01A	Primary
TCGA-HC-7740-01A	Primary
TCGA-V1-A9OT-01A	Primary
TCGA-G9-6329-01A	Primary
TCGA-ZG-A8QZ-01A	Primary
TCGA-KK-A6E7-01A	Primary
TCGA-CH-5737-01A	Primary
TCGA-CH-5750-01A	Primary
TCGA-FC-A66V-01A	Primary
TCGA-KC-A7FE-01A	Primary
TCGA-HC-A8D1-01A	Primary
TCGA-V1-A9Z9-01A	Primary
TCGA-FC-A8O0-01A	Primary
TCGA-ZG-A9L6-01A	Primary
TCGA-HC-7231-01A	Primary
TCGA-VP-A87E-01A	Primary
TCGA-V1-A8MM-01A	Primary
TCGA-EJ-5527-01A	Primary
TCGA-CH-5738-01A	Primary
TCGA-KK-A6E6-01A	Primary
TCGA-EJ-A7NG-01A	Primary
TCGA-KK-A8IG-01A	Primary
TCGA-EJ-7789-01A	Primary
TCGA-HC-A6HX-01A	Primary
TCGA-KK-A7AY-01A	Primary
TCGA-VN-A88L-01A	Primary
TCGA-EJ-5499-01A	Primary
TCGA-2A-A8VV-01A	Primary
TCGA-XK-AAJR-01A	Primary
TCGA-V1-A9Z8-01A	Primary
TCGA-HC-7075-01A	Primary
TCGA-J4-A83L-01A	Primary
TCGA-EJ-AB27-01A	Primary
TCGA-J9-A8CK-01A	Primary
TCGA-HC-7752-01A	Primary
TCGA-G9-6365-01A	Primary
TCGA-CH-5772-01A	Primary
TCGA-QU-A6IP-01A	Primary
TCGA-EJ-5505-01A	Primary
TCGA-KK-A59Y-01A	Primary
TCGA-HC-A632-01A	Primary
TCGA-ZG-A9MC-01A	Primary
TCGA-HC-A9TH-01A	Primary
TCGA-ZG-A8QY-01A	Primary
TCGA-KK-A6E8-01A	Primary
TCGA-CH-5751-01A	Primary
TCGA-HI-7171-01A	Primary
TCGA-HC-7077-01A	Primary
TCGA-KC-A7FD-01A	Primary
TCGA-HC-A8D0-01A	Primary
TCGA-EJ-7792-01A	Primary
TCGA-EJ-A65E-01A	Primary
TCGA-G9-A9S7-01A	Primary
TCGA-J4-A83N-01A	Primary
TCGA-TK-A8OK-01A	Primary
TCGA-EJ-A46F-01A	Primary
TCGA-EJ-5503-01A	Primary
TCGA-J4-8198-01A	Primary
TCGA-EJ-7315-01A	Primary
TCGA-YL-A9WH-01A	Primary
TCGA-KK-A8IF-01A	Primary
TCGA-J4-A67S-01A	Primary
TCGA-ZG-A9ND-01A	Primary
TCGA-G9-6363-01A	Primary
TCGA-HC-A6AN-01A	Primary
TCGA-VN-A88M-01A	Primary
TCGA-G9-6342-01A	Primary
TCGA-J4-A83M-01A	Primary
TCGA-ZG-A9LM-01A	Primary
TCGA-EJ-A46G-01A	Primary
TCGA-G9-6353-01A	Primary
TCGA-QU-A6IO-01A	Primary
TCGA-J4-A67T-01A	Primary
TCGA-HC-A6AO-01A	Primary
TCGA-Y6-A9XI-01A	Primary
TCGA-EJ-5504-01A	Primary
TCGA-V1-A9O5-01A	Primary
TCGA-KK-A59Z-01A	Primary
TCGA-CH-5740-01A	Primary
TCGA-HC-7742-01A	Primary
TCGA-J4-AAU2-01A	Primary
TCGA-ZG-A9LB-01A	Primary
TCGA-HC-A48F-01A	Primary
TCGA-CH-5739-01A	Primary
TCGA-HC-7230-01A	Primary
TCGA-EJ-5526-01A	Primary
TCGA-EJ-A7NF-01A	Primary
TCGA-EJ-7791-01A	Primary
TCGA-XK-AAIR-01A	Primary
TCGA-XK-AAJ3-01A	Primary
TCGA-EJ-5515-01A	Primary
TCGA-EJ-7327-01A	Primary
TCGA-XJ-A9DQ-01A	Primary
TCGA-V1-A9Z7-01A	Primary
TCGA-FC-A5OB-01A	Primary
TCGA-EJ-A65D-01A	Primary
TCGA-CH-5762-01A	Primary
TCGA-YL-A8SI-01A	Primary
TCGA-HC-7233-01A	Primary
TCGA-G9-6378-01A	Primary
TCGA-HC-7210-01A	Primary
TCGA-VP-A87C-01A	Primary
TCGA-EJ-5519-01A	Primary
TCGA-G9-6332-01A	Primary
TCGA-ZG-A9LS-01A	Primary
TCGA-ZG-A9M4-01A	Primary
TCGA-J4-A67O-01A	Primary
TCGA-J4-A6G1-01A	Primary
TCGA-CH-5746-01A	Primary
TCGA-CH-5769-01A	Primary
TCGA-EJ-A6RA-01A	Primary
TCGA-YL-A8S8-01A	Primary
TCGA-HC-7737-01A	Primary
TCGA-XQ-A8TB-01A	Primary
TCGA-EJ-5531-01A	Primary
TCGA-EJ-5497-01A	Primary
TCGA-X4-A8KS-01A	Primary
TCGA-KK-A7AW-01A	Primary
TCGA-SU-A7E7-01A	Primary
TCGA-VP-A878-01A	Primary
TCGA-HC-8261-01A	Primary
TCGA-YL-A8SC-01A	Primary
TCGA-EJ-7782-01A	Primary
TCGA-J4-AATZ-01A	Primary
TCGA-J9-A8CM-01A	Primary
TCGA-YL-A9WL-01A	Primary
TCGA-VN-A88I-01A	Primary
TCGA-EJ-5507-01A	Primary
TCGA-G9-6367-01A	Primary
TCGA-EJ-7793-01A	Primary
TCGA-XJ-A9DK-01A	Primary
TCGA-YL-A8SB-01A	Primary
TCGA-EJ-7781-01A	Primary
TCGA-HC-7749-01A	Primary
TCGA-YL-A9WK-01A	Primary
TCGA-EJ-5542-01A	Primary
TCGA-CH-5792-01A	Primary
TCGA-EJ-5508-01A	Primary
TCGA-V1-A9OL-01A	Primary
TCGA-G9-6343-01A	Primary
TCGA-EJ-A65M-01A	Primary
TCGA-VP-A87B-01A	Primary
TCGA-HC-7209-01A	Primary
TCGA-G9-6354-01A	Primary
TCGA-G9-6379-01A	Primary
TCGA-G9-7521-01A	Primary
TCGA-EJ-A46H-01A	Primary
TCGA-ZG-A8QX-01A	Primary
TCGA-FC-7961-01A	Primary
TCGA-V1-A9OA-01A	Primary
TCGA-EJ-A7NJ-01A	Primary
TCGA-KK-A8ID-01A	Primary
TCGA-HC-7738-01A	Primary
TCGA-EJ-5496-01A	Primary
TCGA-G9-7509-01A	Primary
TCGA-XQ-A8TA-01A	Primary
TCGA-KK-A7AV-01A	Primary
TCGA-EJ-A8FU-01A	Primary
TCGA-HC-8262-01A	Primary
TCGA-EJ-A46I-01A	Primary
TCGA-V1-A8MG-01A	Primary
TCGA-ZG-A9L4-01A	Primary
TCGA-J4-8200-01A	Primary
TCGA-KK-A8I9-01A	Primary
TCGA-HC-8259-01A	Primary
TCGA-V1-A8WV-01A	Primary
TCGA-CH-5771-01A	Primary
TCGA-CH-5794-01A	Primary
TCGA-V1-A8WS-01A	Primary
TCGA-EJ-5506-01A	Primary
TCGA-V1-A9O7-01A	Primary
TCGA-EJ-7783-01A	Primary
TCGA-V1-A9OX-01A	Primary
TCGA-XK-AAJP-01A	Primary
TCGA-XK-AAK1-01A	Primary
TCGA-2A-A8VX-01A	Primary
TCGA-G9-6356-01A	Primary
TCGA-G9-6377-01A	Primary
TCGA-HC-7232-01A	Primary
TCGA-EJ-5518-01A	Primary
TCGA-VP-A87D-01A	Primary
TCGA-HC-7211-01A	Primary
TCGA-HC-7750-01A	Primary
TCGA-EJ-A7NH-01A	Primary
TCGA-HC-8216-01A	Primary
TCGA-EJ-A65B-01A	Primary
TCGA-EJ-5530-01A	Primary
TCGA-KC-A7FA-01A	Primary
TCGA-KK-A6E0-01A	Primary
TCGA-EJ-5498-01A	Primary
TCGA-HC-8260-01A	Primary
TCGA-4L-AA1F-01A	Primary
TCGA-EJ-5517-01A	Primary
TCGA-VP-A879-01A	Primary
TCGA-KC-A7F6-01A	Primary
TCGA-YL-A8HJ-01A	Primary
TCGA-ZG-A8QW-01A	Primary
TCGA-KK-A5A1-01A	Primary
TCGA-HC-A6AL-01A	Primary
TCGA-J9-A8CL-01A	Primary
TCGA-KK-A8IC-01A	Primary
TCGA-EJ-7794-01A	Primary
TCGA-KK-A6DY-01A	Primary
TCGA-J4-A67Q-01A	Primary
TCGA-J4-A6G3-01A	Primary
TCGA-EJ-A6RC-01A	Primary
TCGA-G9-6366-01A	Primary
TCGA-HC-A4ZV-01A	Primary
TCGA-G9-6494-01A	Primary
TCGA-KK-A7AU-01A	Primary
TCGA-CH-5748-01A	Primary
TCGA-YL-A8SA-01A	Primary
TCGA-ZG-A9L5-01A	Primary
TCGA-G9-6333-01A	Primary
TCGA-G9-7519-01A	Primary
TCGA-KK-A8I8-01A	Primary
TCGA-2A-A8VL-01A	Primary
TCGA-FC-7708-01A	Primary
TCGA-V1-A8WW-01A	Primary
TCGA-M7-A71Y-01A	Primary
TCGA-YL-A9WJ-01A	Primary
TCGA-V1-A8X3-01A	Primary
TCGA-ZG-A9LU-01A	Primary
TCGA-XJ-A83F-01A	Primary
TCGA-VN-A88K-01A	Primary
TCGA-HC-A9TE-01A	Primary
TCGA-EJ-7115-01A	Primary
TCGA-V1-A8MF-01A	Primary
TCGA-XJ-A9DI-01A	Primary
TCGA-V1-A9ZI-01A	Primary
TCGA-XK-AAJA-01A	Primary
TCGA-G9-A9S0-01A	Primary
TCGA-ZG-A9L0-01A	Primary
TCGA-EJ-7125-01A	Primary
TCGA-EJ-8468-01A	Primary
TCGA-CH-5790-01A	Primary
TCGA-M7-A71Z-01A	Primary
TCGA-J9-A52C-01A	Primary
TCGA-HC-7820-01A	Primary
TCGA-XJ-A83G-01A	Primary
TCGA-G9-6496-01A	Primary
TCGA-KK-A6E1-01A	Primary
TCGA-ZG-A9N3-01A	Primary
TCGA-VN-A88Q-01A	Primary
TCGA-G9-7523-01A	Primary
TCGA-KC-A4BL-01A	Primary
TCGA-KK-A8IB-01A	Primary
TCGA-HC-8258-01A	Primary
TCGA-EJ-5494-01A	Primary
TCGA-EJ-7331-01A	Primary
TCGA-KC-A7F5-01A	Primary
TCGA-M7-A720-01A	Primary
TCGA-J4-A67L-01A	Primary
TCGA-V1-A8WL-01A	Primary
TCGA-G9-6370-01A	Primary
TCGA-CH-5789-01A	Primary
TCGA-KK-A8I7-01A	Primary
TCGA-EJ-A8FS-01A	Primary
TCGA-VP-A875-01A	Primary
TCGA-CH-5743-01A	Primary
TCGA-EJ-A65J-01A	Primary
TCGA-XJ-A9DX-01A	Primary
TCGA-H9-A6BX-01A	Primary
TCGA-J9-A8CP-01A	Primary
TCGA-HC-7212-01A	Primary
TCGA-M7-A721-01A	Primary
TCGA-J4-A67M-01A	Primary
TCGA-X4-A8KQ-01A	Primary
TCGA-HC-A6AS-01A	Primary
TCGA-2A-AAYO-01A	Primary
TCGA-CH-5744-01A	Primary
TCGA-2A-A8W1-01A	Primary
TCGA-EJ-5522-01A	Primary
TCGA-TP-A8TV-01A	Primary
TCGA-YL-A8HK-01A	Primary
TCGA-ZG-A9L1-01A	Primary
TCGA-ZG-A9NI-01A	Primary
TCGA-V1-A9O9-01A	Primary
TCGA-J9-A52D-01A	Primary
TCGA-KK-A8II-01A	Primary
TCGA-HC-7081-01A	Primary
TCGA-EJ-8469-01A	Primary
TCGA-YL-A9WY-01A	Primary
TCGA-EJ-5511-01A	Primary
TCGA-XK-AAIV-01A	Primary
TCGA-FC-A4JI-01A	Primary
TCGA-EJ-7784-01A	Primary
TCGA-V1-A9OY-01A	Primary
TCGA-CH-5766-01A	Primary
TCGA-HC-7747-01A	Primary
TCGA-YL-A8HL-01A	Primary
TCGA-EJ-5521-01A	Primary
TCGA-2A-AAYF-01A	Primary
TCGA-J9-A8CN-01A	Primary
TCGA-VN-A88R-01A	Primary
TCGA-G9-6336-01A	Primary
TCGA-G9-7510-01A	Primary
TCGA-KK-A8IA-01A	Primary
TCGA-HC-8213-01A	Primary
TCGA-VP-A87J-01A	Primary
TCGA-KK-A8I6-01A	Primary
TCGA-YL-A9WX-01A	Primary
TCGA-KC-A4BV-01A	Primary
TCGA-EJ-8470-01A	Primary
TCGA-J4-AATV-01A	Primary
TCGA-TP-A8TT-01A	Primary
TCGA-EJ-7321-01A	Primary
TCGA-KK-A7B4-01A	Primary
TCGA-EJ-7797-01A	Primary
TCGA-CH-5791-01A	Primary
TCGA-HC-7818-01A	Primary
TCGA-J9-A52B-01A	Primary
TCGA-CH-5768-01A	Primary
TCGA-HC-7736-01A	Primary
TCGA-EJ-7786-01A	Primary
TCGA-KK-A7B3-01A	Primary
TCGA-FC-A6HD-01A	Primary
TCGA-EJ-A7NK-01A	Primary
TCGA-V1-A9ZG-01A	Primary
TCGA-ZG-A9L2-01A	Primary
TCGA-2A-A8VO-01A	Primary
TCGA-G9-7522-01A	Primary
TCGA-EJ-7123-01A	Primary
TCGA-XJ-A83H-01A	Primary
TCGA-HC-8257-01A	Primary
TCGA-KK-A8IJ-01A	Primary
TCGA-EJ-AB20-01A	Primary
TCGA-VP-A876-01A	Primary
TCGA-CH-5767-01A	Primary
TCGA-EJ-5495-01A	Primary
TCGA-XK-AAIW-01A	Primary
TCGA-EJ-5510-01A	Primary
TCGA-EJ-7785-01A	Primary
TCGA-G9-6347-01A	Primary
TCGA-VN-A943-01A	Primary
TCGA-HC-7819-01A	Primary
TCGA-HC-7748-01A	Primary
TCGA-J4-A67N-01A	Primary
TCGA-KC-A7F3-01A	Primary
TCGA-WW-A8ZI-01A	Primary
TCGA-HC-7213-01A	Primary
TCGA-V1-A9ZR-01A	Primary
TCGA-M7-A722-01A	Primary
TCGA-XA-A8JR-01A	Primary
TCGA-KK-A6E2-01A	Primary
TCGA-CH-5745-01A	Primary
TCGA-EJ-5532-01A	Primary
TCGA-EJ-5509-01A	Primary
TCGA-VP-A87K-01A	Primary
TCGA-KK-A8I5-01A	Primary
TCGA-YL-A8S9-01A	Primary
TCGA-G9-6369-01A	Primary

## Sheet: Sheet1
构建3个基因的shRNA以及1个基因过表达慢病毒包装实验报价 刘其伟 试剂清单20210409
发票抬头：中山大学附属第三医院
博垚 开票1：
项目名称	品牌	货号	规格	单位	数量	单价	单价总项	发票号	开票日期
LipoFectMax™ 3000 Transfection Reagent转染试剂	ABP Biosciences	FP318	0.75 mL	支	1	3000	3000			https://www.rjmart.cn/v/#/detail?productId=200122230765&suppId=1475
Annexin V-APC/7-AAD apoptosis kit（细胞凋亡试剂盒）	联科生物	70-AP105-100	100T	盒	1	2580	2580			https://www.rjmart.cn/v/#/detail?productId=200070798332&suppId=1475
B-ACTIN 抗体 肌动蛋白		BM0627	100ul	支	1	1520	1520			https://www.rjmart.cn/v/#/detail?productId=100000548948&suppId=1475
ABP 2× SYBR Green qPCR Master Mix试剂	ABP Biosciences	D007-2	500T	支	1	1100	1100			https://www.rjmart.cn/v/#/detail?productId=100007674614&suppId=1475
5-ROX, SE [5-Carboxy-X-rhodamine, succinimidyl ester]	ABP Biosciences	C150	5 mg	支	1	1300	1300			https://www.rjmart.cn/v/#/detail?productId=100007674812&suppId=1475
Cy3, free acid试剂	ABP Biosciences	C163	5 mg	支	1	2500	2500			https://www.rjmart.cn/v/#/detail?productId=100007674834&suppId=1475
Anti-Ki67 antibody抗体	EasyCell	HYY-15580	100ul	支	1	2500	2500			https://www.rjmart.cn/v/#/detail?productId=100009327062&suppId=1475
慢病毒滴度试剂盒	EasyCell	#HYY-P003790	100 reaction	盒	1	3000	3000			https://www.rjmart.cn/v/#/detail?productId=100009327055&suppId=1475
合计1							17500
总计								17500
