# Supplementary material for: Molecular Characterization and Clinical Relevance of N6-Methyladenosine Regulators in Metastatic Prostate Cancer
Source: Front Oncol. 2022 Jun 22;12:914692. doi: 10.3389/fonc.2022.914692 (PMC9257042; doi:10.3389/fonc.2022.914692)
Supplement: Supplementary Table S1 — Sample information. [file DataSheet_1.zip › tables - ╕▒▒╛/SupplementaryTable10.xlsx]

## Sheet: SupplementaryTable10_GeneSignat
TP_2077_Tumor	TP_2078_Tumor	SC_9056_T	SC_9136_Tumor	SC_9137_Tumor	SC_9138_Tumor	SC_9139_Tumor	SC_9140_Tumor	SC_9141_Tumor	SC_9142_Tumor	TP_2079_Tumor	MO_1469_T	TP_2081_T	SC_9074_T	SC_9086_T	SC_9145_Tumor	SC_9148_Tumor	SC_9144_Tumor	SC_9150_Tumor	SC_9151_Tumor	SC_9152_Tumor	SC_9153_Tumor	MO_1473_Tumor	TP_2093_T	TP_2096_T	SC_9156_Tumor	SI_9157_Tumor	SC_9162_Tumor	SC_9163_Tumor	SC_9165_Tumor	SC_9158_Tumor	SC_9170_Tumor	SC_9171_Tumor	SC_9027_T	SC_9175_T	SC_9172_Tumor	SC_9173_Tumor	MO_1492_T	MO_1490_T	MO_1499_T	MO_1510_T	MO_1511_T	MO_1514_T	MO_1517_T	SC_9176_T	SC_9178_T	SC_9177_T	SC_9179_T	SC_9146_T	SC_9182_T
CD8 T effector	-0.401162	-0.595858	-0.616061	0.374675	-0.560141	0.857896	0.896074	0.737775	-0.262962	0.9589	0.594233	-0.359606	-0.645155	-0.628461	-0.337812	-0.671325	0.686168	0.343476	-0.663829	0.503701	0.635417	-0.711854	-0.638864	0.373777	-0.612349	-0.31722	0.598973	-0.462306	0.385783	0.971096	0.33363	-0.490975	0.442849	0.327849	-0.655467	-0.565447	0.433375	0.612748	0.386228	0.450016	-0.535388	0.733946	0.734687	-0.66059	-0.336987	0.78821	0.458228	-0.309523	0.706969
DNA damage repair	-0.128413	0.219728	0.424312	-0.206796	-0.210051	-0.195829	-0.225885	-0.309721	0.195562	0.179553	-0.357267	0.300523	0.27602	-0.225555	-0.394117	-0.320567	-0.300595	-0.439079	0.350955	0.213252	-0.400555	0.386756	0.395355	0.490119	0.390889	0.213202	0.236762	-0.322919	0.38976	-0.1495	0.294646	0.200473	0.307275	-0.373046	0.195931	0.40612	-0.258842	0.271049	0.450987	-0.213534	0.192716	-0.403379	-0.279658	0.191395	-0.237358	0.229748	-0.311806	0.197423	0.284868
Pan-F-TBRS	-0.205609	-0.476364	-0.68449	0.48957	-0.349876	0.413681	0.841729	0.221665	-0.28467	0.437736	-0.324021	0.441561	-0.154315	-0.206345	0.567616	-0.35363	0.232768	-0.317693	-0.725871	0.371836	-0.500438	0.266847	0.344194	-0.524479	-0.34454	0.284126	0.171476	0.555561	-0.445213	0.78932	-0.509615	0.281973	-0.548413	-0.409772	-0.630293	-0.349821	-0.570935	0.414928	-0.405216	-0.490111	-0.205847	0.32628	0.45078	-0.446401	0.540733	-0.432149	0.270234	0.1519	0.316283
Antigen processing machinery	-0.828633	-0.328887	-0.894817	0.733628	-0.359056	0.798653	0.921367	0.801839	-0.606909	0.946265	-0.638862	-0.420143	-0.54937	-0.685515	0.732186	-0.870584	0.63205	-0.699886	-0.734139	-0.273628	0.560571	-0.623331	-0.69119	0.580302	-0.53069	-0.75722	0.45946	0.217226	-0.838136	0.879954	0.316607	-0.30456	0.498269	-0.392691	-0.382082	-0.376494	0.859629	-0.38186	-0.369192	-0.588668	0.272802	0.632288	0.416349	-0.574832	-0.320186	0.783854	0.264937	0.591194	0.761395
Immune checkpoint	-0.690709	-0.656101	-0.771708	0.51162	-0.557407	0.787627	0.85342	0.773741	-0.360355	0.977831	0.670584	0.248286	0.24806	-0.623122	0.274569	-0.516798	0.554977	0.576099	-0.553902	0.405253	0.72357	-0.67892	-0.286154	-0.275297	-0.426036	-0.567248	0.393337	-0.440052	0.23615	0.972559	0.229372	-0.373382	0.382374	0.431341	-0.612695	-0.274246	-0.31246	-0.294162	-0.587681	0.472885	-0.55992	0.819983	0.662413	-0.451551	-0.456725	0.727168	0.447021	0.445509	0.699549
EMT1	-0.344856	-0.279118	0.236689	-0.530053	0.415624	-0.454055	-0.442571	0.472155	-0.326129	-0.459955	-0.635906	-0.536004	0.323435	-0.244533	0.568298	0.299332	0.725544	-0.276728	-0.665385	-0.403073	0.297486	0.404504	-0.298368	-0.433428	-0.267056	-0.523277	0.580902	0.260389	-0.496584	-0.585102	-0.268563	-0.246319	0.234296	-0.613338	-0.422873	-0.720237	0.353229	0.531878	-0.464401	-0.61973	-0.306871	0.659801	-0.367339	-0.482393	0.683478	0.464549	-0.373462	0.276046	-0.60402
FGFR3-related genees	0.828047	0.367639	0.376046	-0.379592	0.4536	-0.520721	-0.810059	0.406598	0.697505	-0.815044	0.650664	0.329492	-0.471324	-0.563091	0.428537	0.61283	0.522576	0.574586	-0.392048	0.524104	0.54023	-0.408561	0.293961	-0.661331	-0.620753	-0.518884	-0.542707	0.595961	-0.812576	-0.739297	-0.750457	0.550581	-0.442749	0.595542	-0.603544	0.432781	-0.486871	0.427115	0.525763	0.633939	-0.549641	0.639296	0.548883	0.318537	0.394705	-0.542451	-0.669468	-0.395313	0.814269
KEGG discovered histones	-0.628599	0.625897	0.677904	0.76694	0.452658	-0.506802	-0.658693	0.405157	-0.560234	0.850638	-0.653712	0.726805	0.658013	-0.518559	-0.879279	-0.738934	-0.772782	-0.815838	-0.622	0.522809	-0.7858	0.635169	0.645806	0.966914	0.656442	0.53026	0.903347	0.644504	0.807773	0.799644	0.850003	-0.32385	0.568071	-0.658792	-0.932622	-0.755863	-0.685376	0.911158	0.551665	-0.686734	0.644631	-0.856608	-0.319753	-0.825312	0.306281	0.769734	-0.855909	0.767829	0.934845
Angiogenesis	0.224656	-0.39996	-0.775239	0.727486	0.565858	0.784927	0.804771	0.923155	-0.770227	0.800318	0.421709	0.698867	0.694907	0.747809	0.94424	-0.413883	0.528075	0.692874	-0.88632	0.688494	-0.575892	0.491142	-0.231805	-0.753969	-0.486597	0.550424	-0.700459	0.355963	-0.930713	0.828655	-0.858377	0.59793	-0.791806	0.433344	-0.479589	-0.340242	-0.911037	-0.259367	0.379178	0.686397	-0.816017	0.382409	0.650324	-0.471107	0.661819	-0.729968	0.275899	-0.542714	-0.870062
Fanconi anemia	0.172807	0.261235	0.315411	-0.214937	-0.239024	0.175021	-0.196773	-0.282734	0.281558	0.235612	-0.224733	0.385503	0.224362	-0.240805	-0.488772	-0.299821	-0.265987	-0.433678	0.492205	0.289379	-0.407937	0.468597	0.473264	0.610619	0.329007	0.23205	0.251024	-0.310145	0.436715	0.185406	0.34505	0.381694	0.278253	-0.403948	-0.354826	0.487351	-0.406225	0.261863	0.610652	0.15859	0.212918	-0.490269	-0.257544	-0.269411	-0.223182	-0.207237	-0.435846	0.195921	0.27205
Cell cycle	-0.317328	0.190526	0.369511	-0.119653	-0.225849	-0.193778	-0.186661	0.297894	-0.161871	0.332551	-0.396604	0.428327	0.23201	0.174519	-0.392493	-0.372235	-0.309355	-0.509876	-0.203028	0.143714	-0.486441	0.344993	0.288142	0.473969	0.315552	0.223322	0.338008	-0.202223	0.384543	0.318977	0.225184	-0.285022	-0.212207	-0.413678	-0.436282	0.175499	-0.371501	0.346463	0.322245	-0.235316	-0.312697	-0.307813	0.182556	-0.188279	0.201163	0.368243	-0.423973	-0.171538	0.356885
DNA replication	-0.386066	-0.173995	0.467032	-0.246966	-0.45505	-0.335907	-0.218164	0.182516	0.15803	0.355999	-0.459861	0.431611	0.456979	-0.127458	-0.606445	-0.448077	-0.497589	-0.675166	0.210845	0.274868	-0.630992	0.335198	0.377551	0.732849	0.417338	0.419237	0.51342	-0.410002	0.333421	0.338919	0.41431	-0.259005	0.283304	-0.496582	-0.654366	0.470226	-0.510338	0.531236	0.476279	-0.364768	-0.312945	-0.560679	-0.244608	-0.37751	-0.316534	0.473904	-0.469107	-0.179937	0.457045
Nucleotide excision repair	-0.131191	0.271244	0.495621	-0.236786	-0.184774	-0.244407	-0.24804	-0.344984	0.186435	-0.243462	-0.527835	0.181531	0.347482	0.233053	-0.527085	-0.29782	-0.258529	-0.571578	0.293794	0.187881	-0.479688	0.271073	0.296941	0.520398	0.442111	0.168599	0.424038	-0.337782	0.41634	0.125438	0.341852	-0.30471	0.322454	-0.35083	-0.260396	0.333225	-0.223456	0.353225	0.306648	-0.201758	-0.249048	-0.441433	-0.252853	-0.21132	-0.258086	0.393052	-0.260706	0.280664	0.378444
Homologous recombination	-0.392366	-0.213769	0.338296	0.26637	-0.490243	-0.282199	-0.235836	0.285245	0.417432	-0.194031	-0.172792	0.349349	0.375277	-0.21442	-0.373275	-0.228127	-0.422722	-0.514975	0.426495	0.372308	-0.447816	0.393952	0.517105	0.653453	0.25377	0.262355	0.272683	-0.316766	0.353155	0.205031	0.314513	0.331131	0.211742	-0.483346	-0.563947	0.519058	-0.505497	0.417192	0.625688	0.15513	-0.298237	-0.612446	-0.383121	-0.385809	0.280139	0.263406	-0.47493	-0.215099	0.312714
Mismatch repair	-0.298647	0.349647	0.562004	-0.32601	0.206659	-0.240193	0.171403	0.282285	0.204848	0.252331	-0.495015	0.370176	0.492051	0.38832	-0.584511	-0.323046	-0.352459	-0.581998	0.389342	0.275388	-0.524291	0.424831	0.433611	0.711316	0.483486	0.452888	0.437748	-0.354013	0.473575	-0.169618	0.390763	-0.189623	0.342063	-0.484985	-0.49029	0.407227	-0.357224	0.450247	0.590966	-0.25216	-0.223744	-0.437339	-0.202688	-0.214378	0.28639	0.49252	-0.355142	0.266133	0.446947
EMT2	-0.551315	-0.426096	-0.705203	0.590076	-0.326462	0.271933	0.776011	0.638597	-0.292329	0.671124	0.25118	0.652264	0.309976	-0.619637	0.578768	-0.600414	0.364534	-0.291233	-0.700438	0.256814	-0.312654	-0.242854	0.380158	-0.582298	-0.332962	0.535437	0.365081	0.588317	-0.664867	0.797061	0.364544	0.164934	-0.289177	-0.307946	-0.69903	-0.351205	-0.636892	0.441907	-0.416586	-0.465109	0.292953	0.327697	0.436385	-0.370577	0.504239	-0.47255	0.651988	0.388438	0.476498
EMT3	0.559195	-0.55895	-0.55288	-0.501179	-0.477307	0.428291	0.582935	0.541457	-0.447406	0.438492	0.320292	0.387045	0.309472	0.482198	-0.46359	0.355601	0.808245	0.457848	-0.717275	-0.424844	0.265735	0.515283	0.232772	-0.411062	-0.66929	-0.442875	-0.580086	0.363469	-0.790197	0.528588	-0.648954	-0.559853	-0.803494	-0.507762	-0.397106	-0.557659	-0.365198	0.33128	-0.724611	-0.754582	-0.493955	0.763438	0.514502	0.226548	0.605716	-0.617289	0.284298	-0.464235	-0.586761
WNT target	0.560696	0.649383	0.76717	-0.656484	0.517367	-0.649968	-0.658392	-0.303532	0.40645	-0.492981	-0.426966	0.737818	0.577734	0.698072	0.674359	0.501023	-0.615031	0.325336	0.369867	-0.616759	-0.614541	-0.400767	-0.621992	0.431029	-0.371381	0.307557	-0.680744	-0.599677	0.789788	0.334322	-0.659723	-0.527004	-0.729549	0.362688	-0.439316	-0.37213	-0.617367	0.679665	-0.367564	0.339765	0.55644	-0.428448	0.360318	0.40828	0.706646	-0.740745	-0.58761	-0.398616	-0.69398
Cell cycle regulators	-0.528122	0.457119	0.439696	0.469623	-0.206327	0.527163	0.553672	0.481302	-0.303269	0.445366	-0.496909	0.326836	-0.394543	-0.42597	0.276678	0.297423	-0.514617	-0.219949	-0.326067	0.606381	-0.26406	0.440167	-0.438989	-0.394551	-0.330043	-0.28048	0.436007	-0.411925	0.499724	0.53679	0.207564	0.365436	-0.357125	-0.384061	-0.346911	0.182582	0.202963	-0.273757	0.476593	-0.440765	-0.260744	-0.300127	0.273946	-0.384747	-0.383713	0.248008	-0.325171	0.317935	0.221029
[truncated: 163 more columns]
