# Supplementary material for: Molecular Characterization and Clinical Relevance of N6-Methyladenosine Regulators in Metastatic Prostate Cancer
Source: Front Oncol. 2022 Jun 22;12:914692. doi: 10.3389/fonc.2022.914692 (PMC9257042; doi:10.3389/fonc.2022.914692)
Supplement: Supplementary Table S1 — Sample information. [file DataSheet_1.zip › tables - ╕▒▒╛/SupplementaryTable11.xlsx]

## Sheet: SupplementaryTable11_expm6Agene
MO_1008-Tumor_Dura	MO_1015-Tumor	MO_1040-Tumor	MO_1054-Tumor	MO_1071-Tumor	MO_1074-Tumor	MO_1084-Tumor	MO_1094-Tumor	MO_1095-Tumor	MO_1096-Tumor	MO_1114-Tumor	MO_1118-TM	MO_1124-Tumor	MO_1130-Tumor	MO_1161-TM	MO_1162-Tumor	MO_1176-Tumor	MO_1179-Tumor	MO_1184-Tumor	MO_1192-Tumor	MO_1202-Tumor	MO_1215-Tumor	MO_1219-Tumor	MO_1221-Tumor	MO_1232-Tumor	MO_1241-Tumor	MO_1244-Tumor	MO_1249-Tumor	MO_1262-Tumor	MO_1263-Tumor	MO_1277-TM	MO_1316-TM	MO_1336-TM	MO_1337-TM	MO_1339-TM	MO_1410-Tumor	MO_1420_Tumor	MO_1421_Tumor	MO_1443_T	MO_1446_T	MO_1447_Tumor	MO_1460_Tumor	MO_1469_T	MO_1473_Tumor	MO_1482_T	MO_1490_T	MO_1492_T	MO_1499_T	MO_1510_T	MO_1511_T
METTL3	3.76307	-0.351266	1.24111	0.966375	2.15418	-0.356545	4.44991	-0.395848	0.963638	0.531203	0.858144	-0.0231507	1.59533	2.34229	-1.17028	-0.248901	1.3249	-0.152109	1.0179	-0.0316567	-0.329267	-0.371797	1.94524	-0.680162	-0.72015	0.678053	1.58438	0.470684	0.130641	-0.475433	0.859904	0.650677	-0.035763	-0.469567	-2.10926	-0.115445	0.402538	-0.111143	-0.589139	-1.5904	0.604921	-1.3757	-0.14898	-0.0985311	1.03305	-0.420584	-0.6873	-0.00672545	0.599153
METTL14	-2.1088	1.4177	-1.09739	-0.552467	-1.74559	-0.688354	-0.405028	-0.32328	-1.30611	-1.16112	-0.57097	-0.496467	-1.00526	-0.425587	-0.070107	-0.460635	0.363106	-0.562844	-1.61068	-0.608858	-1.12969	-1.05989	0.2328	-0.997624	-0.194246	-0.134037	-0.488831	-0.586635	-0.710284	-1.07154	0.687454	-0.271196	-0.939667	0.155751	2.12376	-0.496272	-0.301644	-1.01877	0.420477	-0.207169	0.977046	-0.782829	-0.226749	0.399721	0.181597	1.66735	-0.104568	0.316897	-0.775095
RBM15	1.79401	-1.47082	0.101497	-0.198989	0.195656	-0.301957	3.30623	0.418819	0.107957	-0.570927	-0.102286	0.452782	1.6654	-0.165809	0.58668	2.8461	1.41316	0.595489	-0.154944	-0.810925	-0.742899	0.924752	5.39427	-0.690436	-0.43977	0.967524	1.82249	-0.237553	-0.129202	-0.463261	-0.138501	-0.280424	-0.480292	-0.6506	-0.214944	0.941195	0.697478	-0.35814	-0.141828	-0.80006	0.0235859	1.16857	0.843708	-0.55556	1.42462	-0.346394	-0.996894	-0.218271	-0.741431
RBM15B	1.15445	-1.95763	-0.325218	-1.1382	-0.666223	-1.27015	-0.473956	-1.30451	-1.29768	-0.617912	2.71181	1.28504	-1.01055	-0.717071	0.442872	1.5342	1.33149	-0.582094	0.867907	1.18383	-0.548911	0.750693	-0.843557	-0.780119	-0.426622	0.588584	1.18012	0.847119	1.06066	0.331123	2.77125	1.14908	-0.540322	1.50814	0.842532	0.313067	0.630551	0.161304	-0.995125	-1.89546	0.396903	1.05315	0.522121	-0.558475	-0.545397	-0.623865	-0.590682	-0.790171	2.08299
WTAP	-1.26028	0.50377	-0.388218	-0.836069	-0.829621	-0.809788	-1.07504	-0.645654	-0.855511	-1.46027	1.0842	0.184393	-0.290129	-1.08305	-0.763967	-0.421924	0.360544	-1.0005	-0.381575	-0.348553	-0.547369	0.29362	0.200611	-0.532519	-1.06752	0.146193	0.1374	-0.273618	-0.360276	-0.764456	-0.256911	-0.128242	-0.628557	-0.140064	0.117177	-0.978513	-0.254762	-0.567104	-0.582248	-1.5819	0.438996	0.0475177	0.697311	0.0570921	0.498592	-1.07592	-0.409321	-0.832845	0.494684
KIAA1429	-1.35904	-0.0725183	-1.40835	0.182811	-0.899941	-0.97517	-0.758679	-1.01195	-0.669656	-0.776385	0.899004	0.0713855	-0.658112	2.19404	-0.499339	-0.25252	-0.408164	-1.06116	-1.24077	-0.70008	-0.36062	-0.291162	-0.455708	-1.07623	-0.593155	0.0318633	0.346573	-0.570655	-0.810233	-0.796929	-0.314739	-0.607438	0.533913	-0.354652	1.52745	-0.090812	-0.517437	-0.406696	-0.256531	-0.777755	1.01816	0.0669833	1.42091	1.72369	0.930993	1.22653	0.220963	0.270464	-0.826668
CBLL1	-1.12536	-0.781599	0.303556	-0.139736	0.0832788	1.30081	0.0144484	0.482084	-0.23516	-0.0467559	1.87355	-0.130838	1.1873	-0.764586	-0.0134161	0.434079	-0.17464	-0.45964	-0.71795	0.328292	-0.240928	-0.606198	-0.307314	-0.270161	0.776667	1.2227	0.163353	0.413547	0.610359	-0.200255	0.500172	-0.657919	0.442683	0.12268	0.147123	0.160517	-0.693898	-0.316016	-0.812005	-0.81836	0.458228	-0.0352189	-0.569534	-0.514001	-0.378295	-0.69429	0.865736	-0.523191	-0.361479
ZC3H13	3.84692	2.72295	2.38363	2.56869	1.73216	0.699586	4.13868	-0.255314	2.22417	1.72323	2.84887	-0.0255381	0.155694	0.84463	0.00349041	0.441762	0.524238	0.905237	-0.245115	1.04018	-0.505195	-0.172348	-0.596595	-0.91993	0.596221	-0.723399	-0.137337	0.598378	0.956135	0.0228101	0.646236	1.70901	-0.676228	-0.190098	-0.23727	0.151771	-0.609639	0.437251	-0.00406092	-1.30162	0.0910662	-0.553837	-0.0837912	-1.11067	0.158342	-1.03585	-0.769197	-0.65171	2.07461
ALKBH5	-0.428885	-1.67802	0.363967	-0.453317	-0.24516	0.0548592	-0.0295763	-0.00406973	-0.988661	-0.948202	0.482411	0.877909	-0.610461	-0.499737	1.25318	0.763863	-0.0821529	-0.701151	0.497363	-0.263728	0.661934	-0.263924	-0.466705	-1.15265	0.519645	1.85253	2.38035	0.563817	0.841848	0.357028	0.956285	0.546324	-0.339661	-0.11235	-0.131798	0.599389	-0.218774	-0.325002	-0.994427	-1.14981	0.890907	0.772658	-1.08609	0.0531001	0.0778248	-0.496707	-0.394779	-0.668315	1.49192
FTO	0.695759	-0.349343	-0.342591	-0.286612	1.86368	-0.105659	0.571176	0.511576	0.125205	0.472724	-1.30441	-1.10662	0.256638	-0.966383	2.05765	-0.921659	2.63956	-0.510821	0.152411	0.457751	0.441994	-1.09341	-0.654096	-0.282208	-0.291212	-0.451319	-0.43155	0.0161829	0.116788	-0.49438	-0.374103	0.353231	0.363604	-0.740706	0.0270459	-0.76527	-0.796391	-0.247564	2.12586	-0.66858	-0.600955	-1.28415	-0.81802	-0.708215	1.32944	-0.761943	-1.25401	2.78596	0.29549
YTHDC1	6.52331	1.92317	0.90543	-0.0963097	1.39625	0.310495	2.66565	0.244336	0.621965	1.26852	0.46945	0.0696712	-0.583909	0.190668	0.0748428	0.00341542	0.587812	0.321521	-0.245995	-0.571126	-0.586153	-0.497942	0.702857	-1.51608	0.184131	-0.749304	0.289515	-1.15855	-0.388459	-0.748036	0.49443	0.0338599	-0.757598	-0.0500575	-0.413927	-0.224137	0.203549	-0.128706	0.351087	-1.55267	1.29126	0.299078	0.211745	-0.760136	-0.28327	-0.0586444	-0.286783	0.89616	0.0459596
YTHDC2	-0.850253	4.67654	-0.701699	-0.206519	-1.00312	-0.795047	-1.33347	-0.249957	-0.873296	-0.484212	-0.893789	-0.985569	-0.689638	-0.325362	-1.05852	0.196489	0.606263	-0.786811	-0.362231	-0.541868	-0.24829	-1.12442	1.50906	0.109122	-1.06293	-1.00969	0.495853	-0.778182	0.199529	-0.188476	-0.783281	0.969853	0.271404	-0.774652	-0.0915976	0.173839	-0.668948	-0.65424	0.693434	-0.690324	-0.499508	-1.09363	-0.392236	1.4816	-0.0823804	1.50759	-1.3574	0.349358	-1.24032
YTHDF1	-0.657007	-1.68883	-0.41912	-0.994013	-1.18268	-0.473221	-0.486795	-0.578688	-1.25075	-0.876144	1.28876	3.25817	1.62704	-0.727807	-0.253009	1.54638	0.131067	-0.783079	0.772658	0.63311	0.301181	0.330575	-1.14206	-0.68269	0.800002	0.123743	0.454597	0.733597	1.40439	0.904688	0.337216	0.718362	-0.670972	1.7121	2.00428	0.459382	-0.624586	-0.243634	-1.35329	-1.78023	0.518854	0.637309	-0.777025	-0.81052	1.2164	-0.266681	-0.475174	-0.229181	0.617583
YTHDF2	-1.53362	-1.33187	-0.633792	-0.532282	-0.642577	-0.1687	-0.609391	1.00823	-0.580988	-0.761363	0.630497	1.40715	0.383652	-1.69975	-0.140492	0.421132	1.35942	-1.13012	0.131536	0.106841	-0.587234	1.53696	-0.633597	-0.785472	0.00474543	0.952401	1.29227	1.10886	1.17387	0.00191485	1.91216	0.582084	0.0928836	0.977779	0.3572	1.1767	-0.94213	-0.199056	-1.16282	-1.15071	0.531427	2.95166	0.607657	-1.01309	0.359641	-1.10357	-0.692454	-0.538334	0.302931
YTHDF3	-0.772388	-0.685196	0.283803	0.357589	0.754896	0.169797	0.512499	0.0103851	0.292023	-0.0297371	1.95817	0.698235	-0.112428	-0.841085	0.302298	-0.268709	-0.386237	-0.719251	-0.564145	-0.156171	0.0267275	0.0523666	-0.553184	-0.641355	-0.587239	-0.247473	-0.0497981	-0.313234	0.029859	-0.607888	-0.313039	-0.151474	0.422273	-0.258531	0.57875	-0.0319878	-0.243657	-0.18455	-0.707997	-1.10971	-0.256085	0.244268	1.14359	0.156684	-0.0222019	-0.561502	0.0578467	-0.245222	-0.402873
IGF2BP1	-0.252594	-0.282306	-0.261879	-0.238716	-0.285727	0.25984	-0.280156	-0.221709	-0.279569	-0.238227	-0.252692	-0.265007	-0.108432	-0.269307	-0.248391	-0.271946	-0.285727	-0.260511	-0.269698	-0.230603	-0.263345	-0.276735	-0.26012	1.8206	-0.107748	-0.27478	-0.28299	-0.282502	-0.282599	-0.166977	-0.26442	-0.211838	-0.267059	-0.264518	-0.257383	-0.183494	-0.28299	2.87058	-0.240866	3.29564	-0.282697	-0.267157	-0.195907	-0.261	-0.215747	-0.160037	-0.273314	-0.281231	-0.202162
HNRNPA2B1	3.71668	0.407504	0.220929	0.0722198	-0.165007	0.10684	2.63726	0.94205	1.07876	1.25166	0.485399	0.508119	1.4288	-0.0419676	-0.562548	0.130248	1.34815	0.917757	-1.17194	0.0347474	0.623781	0.0245188	0.468187	-1.56289	-0.00508539	0.756951	1.47512	-0.126846	-0.550352	-0.287751	0.486088	0.746919	-0.422494	0.620831	-0.471375	0.651615	0.154148	-0.574252	-0.61674	-2.77371	0.722232	0.33669	-0.593332	-0.869605	0.355967	-0.367416	-0.135993	0.284563	-0.636214
HNRNPC	0.49501	9.87165	-0.709262	-0.611306	-0.784266	-0.868744	-0.34713	-0.64373	-0.135204	-0.587282	-0.226811	-0.252398	0.482607	-0.212943	-0.456512	-0.383949	0.944451	-0.928025	-0.388734	-0.310995	-0.749791	-0.253863	0.78282	-0.476435	-0.296248	-0.129539	0.0845361	-0.751647	-0.349377	-0.683576	-0.324668	0.199973	0.150849	-0.427018	-0.806045	0.0926421	0.198605	-0.845403	-0.786122	-0.831925	0.0445923	-0.115671	-0.397231	-0.323789	0.341778	0.435631	-0.246734	0.179952	0.170479
FMR1	-1.39287	0.142898	-0.716545	-0.558119	-0.558902	1.95956	-1.04927	0.216772	1.02684	-0.398614	-1.03222	0.538622	0.364911	-0.666088	0.285257	0.155243	-0.0236609	-0.309652	-0.967657	-0.0456074	-0.584572	0.938951	-0.337281	-1.78967	0.787579	0.551849	0.0728453	-0.291919	-0.511972	-0.883202	-0.22843	-0.940616	-0.202957	-0.945907	-0.200115	-0.0824463	-0.638361	-0.231467	-0.118012	-0.40655	0.565369	0.536663	1.15802	-0.662169	4.77588	-0.813346	-1.15381	-0.447602	-0.556649
LRPPRC	-1.39465	2.45651	-1.17717	-0.633555	-1.06794	-0.482274	-0.231248	-0.744156	0.152382	-1.00535	0.143972	-0.283565	0.0118581	-0.536646	-1.17942	0.70646	1.14818	-1.19213	-1.1096	-0.471811	-0.19927	-1.31251	-0.592386	-0.21081	-0.576446	-0.0280402	-0.955382	0.738339	0.555081	0.801707	0.943796	0.847766	-0.818965	-0.234768	0.687195	2.65688	-0.679419	-0.236724	-0.175703	-0.718144	1.85833	-1.11713	-0.19839	1.26024	0.145439	-0.0367435	2.00364	0.904582	0.105443
ELAVL1	0.0275995	-0.828909	-0.0218183	-0.977163	-0.640907	-0.218806	-1.22406	-0.080514	-0.681731	-0.683098	0.532031	0.454584	1.06166	-0.854595	0.344127	0.296369	0.578715	-1.20335	-0.146535	1.48659	0.292756	1.05658	-0.764452	-1.13147	0.608795	0.705091	1.71835	-0.0614697	1.34205	0.884108	1.31832	1.0975	-0.513847	0.199487	0.0844396	0.544239	-0.788867	-0.443334	-1.50582	-1.47241	1.29498	0.153683	0.0821934	-0.712397	1.98409	-0.583969	0.535254	-0.654873	0.265215
[truncated: 163 more columns]

## Sheet: SupplementaryTable11_expm6A_tte
ttest_result	ttest_result_adjust	Column1
METTL3	0.00492073	0.103335
METTL14	0.000172685	0.00362638
RBM15	0.139721	1
RBM15B	1.27914e-11	2.6862e-10
WTAP	9.4174e-10	1.97765e-08
KIAA1429	0.000288516	0.00605884
CBLL1	5.08102e-06	0.000106701
ZC3H13	0.0023404	0.0491485
ALKBH5	2.69606e-08	5.66172e-07
FTO	0.000663855	0.013941
YTHDC1	1.90437e-06	3.99918e-05
YTHDC2	0.00126938	0.0266569
YTHDF1	3.89228e-15	8.17379e-14
YTHDF2	1.4452e-19	3.03493e-18
YTHDF3	0.04004	0.840839
IGF2BP1	0.00148607	0.0312075
HNRNPA2B1	1.31572e-11	2.76302e-10
HNRNPC	0.000409206	0.00859332
FMR1	0.0135094	0.283698
LRPPRC	6.92994e-09	1.45529e-07
ELAVL1	1.10116e-19	2.31243e-18
