# Supplementary material for: Molecular Characterization and Clinical Relevance of N6-Methyladenosine Regulators in Metastatic Prostate Cancer
Source: Front Oncol. 2022 Jun 22;12:914692. doi: 10.3389/fonc.2022.914692 (PMC9257042; doi:10.3389/fonc.2022.914692)
Supplement: Supplementary Table S1 — Sample information. [file DataSheet_1.zip › tables - ╕▒▒╛/SupplementaryTable12.xlsx]

## Sheet: SupplementaryTable12_DEGm6Aclus
Column1
HNRNPR
ELAVL1
DHX9
YTHDF2
KDM1A
KPNB1
DCAF7
ADNP
HNRNPK
RBM12
MATR3
KHDRBS1
YTHDF1
PUM2
ZFP91
CTCF
SSRP1
HNRNPL
TOP1
PUM1
ATXN7L3B
MED1
IDH3A
GLE1
KDM3B
RAD23B
KHSRP
PPP2R5D
HNRNPA2B1
CSNK2A1
RNF20
NCOA5
GABPB1
DDX18
HEATR5B
PPAT
ZFR
EIF4H
SNRNP200
RBBP4
ILF3
FUBP3
CKAP5
CDC23
DDX46
AMMECR1L
MAPKAP1
RTF1
PRRC2B
PPP2CA
NDUFS1
UBQLN1
POLR1B
SF3B2
CCNT1
PPP6C
CSTF1
CAPRIN1
FAM168B
DCAF16
CDC5L
HSP90AB1
PDIK1L
MOAP1
XRN2
HNRNPA1
SF1
CSDE1
TMEM57
FBXW2
PDCL
RAB14
CRNKL1
RNF8
U2AF2
SNIP1
WAC
STAU1
CTR9
APPL1
RNF4
CELF1
CAND1
DNAJC14
SET
GTF3C3
SMG8
RALGAPB
BRD3
CASC3
DLAT
LSM14B
MFAP1
WDR5
ZNF207
NUP153
NUDC
HNRNPM
CS
SNRNP40
SRP68
IPO5
TMEM69
SMARCC1
BYSL
ASB7
PTBP1
MED17
C1orf109
SCAMP1
PHF20
PARP1
DKC1
MSH6
ZBTB26
POLR2B
RAB21
TAF4
XRCC5
DIP2B
NEK4
HDAC2
ZNF507
G3BP2
PLAA
ZNF770
ISG20L2
DHX15
SEC24B
TEX2
SIN3A
DDX42
EIF3I
APEX1
BCLAF1
VAPB
DNAJC5
TOX4
SLC4A1AP
YTHDC1
PRMT5
YLPM1
ARPP19
BRAP
RBM15B
MTA3
PPP1R8
DLD
MFF
PMPCA
SNW1
SUPT16H
KIAA0100
ANKS1A
ANKRD40
BAG5
SPOP
DPF2
YY1
HOOK1
FBXO21
RPL7L1
TMEM209
MTIF2
SEH1L
GTF3C4
SUPT6H
TFCP2
FAM208B
FUS
USP7
ZNF134
RNPS1
CD2AP
CAMSAP1
BRD2
HNRNPF
DYNLL2
UPF1
MAD2L1BP
RPS6KB1
WDR82
IREB2
CHERP
SMAD5
MYEF2
FNBP1L
MTA2
KCTD18
STRN3
KCMF1
RPF1
BSDC1
WDR3
PIGS
SRSF1
HNRNPD
NCL
FOXJ3
PRDM10
SYNCRIP
API5
PDS5A
ADNP2
ANKRD17
GTF2F1
SMG7
C6orf89
TUBB
SCRN3
ZNF518B
DDX27
HSPA9
COQ7
GMCL1
KLHDC10
RBM18
RC3H2
PRPF19
AAMP
QRSL1
PDHX
TCP1
KDM5B
SF3A1
UBAP2L
PRKAR1A
FBXO28
DCTN5
ZMYM4
GPATCH8
WDR48
RMND5A
EAF1
ARIH1
CCNY
EIF3F
FAM120A
ATP5B
RRN3
NOP14
NSUN2
MAPRE1
COIL
EPCAM
LATS1
SRP72
CCT7
MRPL10
CCT8
PAICS
PRRC1
AHSA1
SUDS3
SRSF8
CNOT6
GRSF1
STK35
GNB1
DIEXF
EIF5
BAZ1B
APPBP2
THRAP3
NCKAP1
AHCYL1
PCBP2
UBE2Z
IST1
SPAST
GNA11
EIF4A3
GIGYF2
SMARCD2
ARF6
NOL10
CNNM3
PCBP1
FOXK2
TRIM33
CCDC43
TMEM131
NCOA6
ARID1A
SCAF4
SCAF8
METAP2
CSE1L
PNRC2
MEX3C
KIF1B
ERAL1
REXO4
PPIG
CSNK1D
TTC37
TLK1
RPRD2
ATF2
WDR20
HNRNPH3
SLC25A46
CREB1
KAT7
BTBD9
KDM4A
LARP1
RNF38
KLHL12
OSBPL2
ZC3H7A
HN1L
PPP2R5E
LRRFIP1
PAPOLA
IK
WDR43
UBFD1
FARSB
TSR1
DNAJC7
SETD3
LSM14A
MAPK6
PARP16
PRPF6
MOCS3
KLHL23
BPTF
NOLC1
SRF
EPRS
TOM1L1
STIP1
MRS2
SMAP1
CUL3
SPATA2
DENR
ZNF317
DCTN4
RSF1
ZNF227
PRPF8
PDE12
NOL11
MARCH6
UBIAD1
WTAP
ORC2
STAMBP
HNRNPAB
NUP188
TRIM37
DDX3X
PITHD1
KPNA6
EID1
RBM23
RELA
RBMX
ZNF24
ZW10
C5orf51
PWP1
RAB5B
GGNBP2
RAB10
DYNC1I2
RHOT1
CCT5
PTPRA
UBXN4
YIPF3
EXD2
WDR36
POLR2D
USP30
R3HDM1
USP8
PHACTR4
IPO8
SEC23B
CPSF2
ZC3H15
RAB4A
SEPHS1
RCC2
RBM8A
MAP7
IKBKAP
TTC27
POLR1A
SLC30A9
GEMIN4
CPSF6
GTF2A1
GRWD1
SPTLC2
DLST
VAPA
TRAF3IP1
SMARCD1
RBBP6
SERINC3
SMC3
EPB41L5
PRPF31
HMGCR
HAT1
KCTD3
CHMP3
ZNF318
POLDIP2
SPIN1
RNF2
MSI2
LRPPRC
POFUT1
SP3
HSF2
EFTUD2
LEO1
SART3
TMEM11
NUP160
G3BP1
NECAP1
SLAIN2
SBNO1
ZBTB11
ARID2
ENOPH1
SPEN
ATF1
DDX1
MGA
ABCF1
PIGW
KIDINS220
HDAC1
RAB1B
VEZT
EDC3
PTPN11
YME1L1
MTPAP
OSBP
ZBTB39
FBXL4
NUP133
HNRNPC
ATPAF1
TADA2B
RSBN1
ZNF426
BMS1
THUMPD1
AGFG1
BRPF3
OPA1
ZNF142
HNRNPU
BTBD1
DPH2
LDOC1L
SP2
SMU1
SF3A3
NKIRAS2
SNRNP27
SMARCA5
TEX261
ZZZ3
LANCL1
XPO5
PRPF38A
PPP1R26
PRPF4
FOXA1
DIS3L
CTNNA1
TRMT5
IMMT
TRPC4AP
EIF4B
DHX8
TRIM24
ABI2
VPS35
PBRM1
SMC1A
UBE4A
MED23
ARID1B
ALKBH5
PPP1CC
AFF4
MAML1
OXSR1
DCP1A
ZNF544
GPR107
ZNF343
CLPP
HNRNPA3
UBE2R2
TRIM44
FARSA
UBE2M
CCDC117
TMEM184C
TAF5L
CERS6
ST13
WDR33
METTL14
MRPL19
ZNF184
ZNF326
DR1
DOLPP1
SGTA
COPS8
EIF4G3
MEPCE
AFG3L2
EPC2
IKZF5
PRPF40A
LEMD3
NUFIP2
CALCOCO2
NFYA
NUP43
PDCD6IP
GCC1
PIP4K2B
NAA50
KIF3B
TMEM199
ZFP64
C2orf15
PTGES3
PURB
ZNF200
ABL1
PREP
MIER3
FEM1C
ERN1
SYF2
TMEM203
SMARCE1
VTA1
SRSF10
TRIM14
TSN
TNPO3
C9orf69
AP2B1
PDPK1
ZER1
ZBTB44
MRFAP1
RANBP3
TMEM97
YWHAG
PREPL
PPM1A
SIX4
EEF2
TTLL12
TRIT1
GEMIN5
SRPK1
BUD13
STRBP
AGBL5
TXLNG
HNRNPA0
AKAP1
FBXO3
STRN
DCAF10
DAXX
MRPS2
TUBB4B
FAM134A
RRM1
DHX33
USP14
SLC35E1
BRIX1
ALDH18A1
WIPF2
POLD2
INTS5
ZSWIM1
DHX57
USP22
BFAR
NMT1
NUDT9
LUC7L2
SOCS5
PDCL3
CCNT2
CTNND1
MED9
ARHGAP32
AATF
IPO7
DAG1
STT3A
NSF
GRB2
DIS3L2
MRPL45
ZDHHC5
TXNRD1
TMEM192
KIF3A
ANKIB1
H2AFV
IARS2
CCNI
FAM173B
AQR
PRRC2A
GSK3B
SLBP
TRRAP
NIF3L1
SRFBP1
NPEPPS
POLR3B
MRPL30
SYNRG
THAP4
EIF2B1
CNOT6L
CCT6A
UBE2J1
HNRNPUL1
STARD7
NDUFA10
FBXO11
SMCR8
FAM168A
MFAP3
PPP6R3
CTDSPL2
PATZ1
BCCIP
SEC63
HMGXB4
CLPX
ACTG1
ZNF3
WDR92
TTC26
ZNF776
RAE1
YRDC
PPP1CB
CALM3
CLP1
UBTF
EIF3D
PRKCSH
UNC119B
MARVELD2
DNAJC10
LCLAT1
ZBTB5
JKAMP
DNAJC16
RCOR1
CREBBP
TOMM40
WDR47
SMURF2
ULK2
NUCKS1
MSH2
LRRC41
PAIP2
SP1
EIF4E
EIF1AD
PAIP1
PSEN1
LMTK2
UBE4B
RABGAP1
MTMR12
PPP5C
EIF2AK1
ACACA
ARL13B
MAPK1
PSMD7
CDC40
ZNF136
SAP130
RAB22A
TM9SF2
EP300
ZFAND3
TBC1D14
HELZ
EHF
SSX2IP
DIDO1
PHF6
MDH2
RPA1
MRPL37
ISOC1
PPM1G
HDHD2
COPG2
TBC1D5
NBR1
POLDIP3
CYB5B
TM9SF4
CSNK1G1
UTP15
ATMIN
RAB3B
FN3KRP
SNX4
KAT5
RBBP5
CLOCK
SENP3
ZMYND11
PEX13
EXOC5
HINT3
MARK2
QRICH1
RALY
NAA35
GTF2H1
PPM1B
BECN1
POLR1E
PSMD6
LRRC8D
CTDSP2
ZNF256
DEK
GNAQ
YIPF4
DDOST
FAM20A
EIF4A1
UMPS
DNM1L
PHB
ETV3
CIAO1
C5orf24
NOA1
GOLPH3
NOB1
LARS
ZBTB24
TSPYL1
CAMSAP3
ZC3H14
FAM172A
PAPOLG
PSMD11
EYA3
ATG2B
YWHAE
KLF3
SF3B3
UTP18
RALA
RRP15
DCTN2
YWHAQ
PEX12
ABCE1
UBE2D3
RBM4
ATP1A1
PTMA
AP1M2
PLD6
TRIM28
ATF7
YWHAB
DARS2
SRSF9
MEN1
RFX7
ATG9A
IRF2BP1
RNMT
LRIG1
PAK2
LRRC8B
RRP1B
NUS1
HSPA8
RBM14
NOL7
KARS
SRP54
ERCC3
ATP11B
PRKAR2A
USP19
MAZ
DHX40
ARHGAP35
RAD50
CNOT8
CPD
CNBP
ACBD3
AGK
CNP
ZNF830
NARS
C16orf72
SUMO2
KBTBD4
TAF15
CHD6
MED22
TMEM167B
BCOR
ZKSCAN5
TTC5
TCF20
ENOX2
KIAA0430
RPP14
WIZ
TET3
BAP1
ZNF384
RAD17
AK2
HBS1L
RAB11A
GLYR1
LRRC8A
ICMT
DNAJC21
GOLGA5
PSME3
PDCD2L
KIAA1191
MUT
C11orf58
TTI1
UBE2Q1
GANAB
UBA2
L2HGDH
SAFB
HDAC3
IMPACT
UBR7
ADAR
DDX6
THUMPD3
LMAN2L
FASTKD5
DOCK7
WSB2
COG8
SHROOM3
TARDBP
VHL
H1F0
LARP7
GSPT1
NHEJ1
TMEM33
SNAPC3
PAPD7
MUL1
COL4A3BP
MKL2
CCDC47
TTF1
TRIM4
CPSF7
KIAA1143
ASB8
PIGO
MANEA
CRCP
TLE3
UBQLN2
ZNF470
RDH14
KIAA0368
ATF6B
NEDD1
SPECC1L
TGFBRAP1
ZNF792
RNF6
COPZ1
GMEB1
ZBTB6
NT5DC1
CHD8
MAPK1IP1L
AKIRIN1
FBXO33
LSM12
POLR3F
TMEM161B
ATXN7L3
POLR2E
SLC25A23
MRTO4
FAM20B
TNPO1
MRPL44
TATDN2
CBLL1
MSL2
STX12
SNAP23
GART
DDX23
IP6K1
ZYG11B
PEX5
CSNK1A1
DDX21
WDR35
ARHGEF12
SAE1
TYW3
EWSR1
NUP155
RSPH3
DNAJC11
SARS
CDK2
GNB2
AASDHPPT
SLC25A38
NKRF
SMAD4
RNF14
MED13L
FCF1
PTPN9
ACADM
CLINT1
TOB1
PPP3R1
WDR12
WASF3
TMEM177
WASL
SRSF3
LIG3
RTN3
CEP97
IDH3B
SOS1
EI24
PEX19
HSPD1
RINT1
RPUSD2
POLR2A
USP38
SMARCA4
G2E3
EIF4G2
ZNF420
SECISBP2
PDXDC1
KCTD5
NCBP2
NAP1L4
LARS2
CNOT1
PA2G4
SPTLC1
GMFB
RSRC2
SPOPL
IVD
ADRM1
HCFC1
ARL6IP1
GEMIN8
TBC1D13
MARCKSL1
RAB5C
PRCC
CNOT4
ATPAF2
DOPEY2
YARS
FAM175B
PHF3
ATXN3
EPB41L4B
NF2
KIF5B
PHF2
ACVR1B
HUS1
PELO
MTMR1
XRCC6
MRPL42
PGAM5
EZR
PPME1
NDUFS2
PJA2
USP48
RSL1D1
NSD1
CRKL
AP1AR
DBR1
TCF12
RNF111
PSMD5
METTL16
PAAF1
RNF103
IWS1
PIGM
OGDH
USP37
DCTD
ANKRD27
EEF1A1
DNMT3A
CYFIP1
MAPK8
BRCC3
ALG10B
ALS2
VEZF1
SIK2
SASS6
TSG101
PTPN1
ZBTB40
GZF1
PGRMC2
CSNK2B
RERE
C9orf78
TBP
UAP1
GATAD2B
COPA
SNRPC
ZNF583
UBE2G1
ZNF304
RFC1
ZNF330
KLHL9
TRIP12
KLHL11
ARMC1
TGS1
TMED4
PAIP2B
BMPR2
COASY
GPN2
TSEN34
DNAJA1
FAM53C
STRN4
PSMD12
MTOR
ASAP2
OTUD4
MLLT1
DTD1
CIZ1
RANBP9
ADIPOR2
PCNP
EXOSC10
NUP35
ACLY
DAZAP2
NUP98
POLE3
SMARCAL1
RANBP2
CHTF8
RAI1
GDI2
PSMC5
NFS1
HUWE1
CSTF2
CGGBP1
PSMD3
XAB2
TTC4
PSMC2
EHMT1
TFAM
RLF
CHCHD3
MTMR2
DARS
TMED7
MLH1
WDR75
RBMXL1
EIF2AK2
BMPR1B
NGRN
RNF5
PDAP1
GTF2H3
PRKAA1
MFN2
TRMT6
ADAM10
TRMT1L
UBE2H
UNG
LARP4
CANT1
EIF2S1
UBAP1
HOMER2
LYPLA2
RNF214
PIP5K1A
FAM206A
OLA1
TMEM123
SYPL1
RAD54L2
CENPO
ZNF766
DCAF11
COPS6
VPS53
DHPS
COPS2
STAG2
LRIF1
DPAGT1
WIPI2
DENND1A
TRIM32
CUL4B
MOB4
SPTY2D1
RIOK1
FXR2
SEC23IP
WDR77
PATL1
PM20D2
C5orf22
GLOD4
RBM7
FXR1
EXOSC3
ZSWIM3
TRIM39
ZBTB41
BTBD7
CYB5D1
CEP57
DLG3
GPATCH3
CHAMP1
PLCB4
NUP62
GFM2
PPP4R1
SLC25A3
ZNF570
CMTM4
GABPA
CLUAP1
KLC2
ZBTB2
SETD1A
USP10
CORO2A
ETF1
NIPSNAP1
ZMYM3
SLC25A36
BRD8
FOXK1
DNAJA2
SRP14
BCL9
GNPAT
CNST
DAAM1
FBL
FRS2
TFAP4
PODNL1
HNRNPH2
ZBTB43
DCAKD
POGK
NUP205
IPO4
ESCO1
MBTD1
NGDN
RNF40
SENP2
ERCC6
NUDT19
KBTBD7
CEP104
NAT10
RAB30
UBN1
HNRNPUL2
CANX
GPD2
FH
KCTD2
KBTBD6
EPS15L1
EBNA1BP2
ZNF229
IRF2BP2
C6orf106
FIGNL1
ZNF146
ZMYND19
CXorf56
TBL1X
SERBP1
TIRAP
PBX3
TTC19
TAOK1
FAF2
FBXW11
AFTPH
ELMO2
PKN1
OSBPL8
PRPSAP2
RNF114
CLSTN1
THRA
RBM10
ATP5A1
ZNF772
DNAJA3
NOP56
UBE3C
CLDN12
BBX
CAPZB
RAD21
ZNF609
ARCN1
SETDB1
UCK2
RFT1
MCMBP
SEPT2
MRFAP1L1
MTRR
CDIPT
ANP32A
BTF3
SMARCC2
TMEM185B
BAZ2A
SMYD5
MAPKAPK5
LCMT2
RAF1
PHAX
ZNF768
RCHY1
NAA30
BPNT1
SLC38A1
DNAL4
HECTD1
PAF1
EIF4G1
EEF1G
PPP2R1A
FOXJ2
TLK2
DIS3
KLHDC3
RBM17
ZNF468
RUVBL1
BABAM1
UBR3
ZNF629
GRPEL1
METAP1
KDM3A
THAP1
OGFOD1
NUDCD3
SLC46A1
PRKCD
HSPA5
ZNF610
DAZAP1
LANCL2
AIMP2
UBE2J2
CDC73
ZNF275
BTBD2
MTPN
UTP14C
TMEM168
ZBTB33
NOL9
SERINC1
COG5
RABL3
PPP1R15B
NR1D2
SCMH1
DDI2
SENP1
HLTF
PDIA6
PRPF4B
XPOT
PCMTD2
PPP1R7
ZNF678
PRDM4
MAML3
CDK12
RALGDS
GALNT11
CD33
USP47
RPAP1
LZIC
RPA2
TMEM87B
FBXO42
KIAA0319L
DIABLO
PTPN3
GOSR2
ZNF664
BCL7A
PEX7
YIPF5
PARP2
GTPBP4
GUF1
YBX1
GTF3C2
ZNF121
ENO1
EIF4ENIF1
TCTN2
ACTR8
NSRP1
WDFY1
CHD4
HSP90AA1
WASF2
ZNF174
UBE2K
MPZL1
BMI1
CCDC36
RASA1
PARS2
NUDT21
CCDC121
MAVS
GSK3A
YY1AP1
SPINT1
GAPVD1
ALG10
IQCB1
FAM122A
CCDC34
PMPCB
EXOSC2
GIT1
PSMB5
ARFGAP2
KDM5C
ZNF329
C5orf15
CBFB
UBE2I
EIF3A
PSMC6
TAB2
EIF3B
VPS41
RRP36
CEP76
NFIB
LYSMD3
CKAP2
PAN3
CAPZA1
STK39
SLU7
GNAI3
ABCB7
SND1
ZNF408
PNPT1
POT1
ZNF322
SNRPA
TTC33
TXNDC16
MPI
AKT1
SETD2
CLNS1A
ZNF549
MPP5
ZNF639
SDAD1
ZNF416
HEATR6
NFRKB
DDAH1
TWISTNB
FIP1L1
MED13
THAP6
DNAJB14
MKS1
PRMT1
HP1BP3
B4GALT3
CUL1
FBXO8
FAM174A
TNPO2
RAB35
TXLNA
GORASP2
TM9SF1
HSPA13
STAM2
AVL9
MFSD6
RBPJ
PRKAA2
ECE1
C21orf59
JUP
ATXN10
MED8
IMPDH2
UHMK1
CBX4
TP53BP1
UBL3
ZHX1
TOMM34
MDC1
WRNIP1
EIF2A
RPRD1B
LTV1
PAXIP1
HERC3
NLN
PGGT1B
EIF3M
FAM169A
HERPUD2
UBA6
RPRD1A
PTP4A2
APH1A
UNC45A
UBE2D2
UFL1
IFFO1
NIPA2
ZNF654
EXOSC9
CNPPD1
HSPA4
PPP2R5C
CUL5
MBTPS2
GPS1
PAFAH1B1
NACA
PARK7
SS18L1
PDP2
FUBP1
CBX5
RPN2
NAP1L1
KLHL26
MARCH5
ZFYVE9
CCDC94
NSFL1C
APEH
KRR1
SMARCB1
DEDD
ZNF274
PPIP5K1
MTX3
TSC1
TMED10
GOPC
SSU72
ZNF543
KIAA0141
TRAF4
SRRM1
EGLN1
LINC00094
PDIA3
PSMF1
NSUN4
PITPNA
CASC4
METTL15
RYBP
SLC30A5
KTN1
VPS54
UBXN2B
COX10
GOLGA1
PLEKHA3
SF3B4
HARS2
YES1
SLTM
MAP2K1
DHX30
SIPA1L3
RFC3
ZNF548
UTP14A
POLR3E
FAM120AOS
RBM27
MLST8
TMBIM6
FAM32A
SHROOM2
CHMP2B
E2F6
VPS72
TWF1
SAMD4B
C16orf87
TDG
UCHL5
ACTR1B
KANSL3
PSMD1
ZNF285
GPBP1L1
CRB3
MKRN2
BRD4
UBAP2
TMEM127
CLPTM1L
MTCH1
DLX1
KLHL24
WDR26
FAM98B
DCAF17
LYAR
ZBED4
EPN2
EIF5B
BAG6
DCAF5
RUVBL2
BCAS2
H3F3B
ADPRHL2
NET1
ZNF614
AP3D1
HARS
WDR89
SYNJ2
MED26
PSMB2
NUP210
TMED8
NFYC
ZNF512B
FYTTD1
OXA1L
SCAF1
ZNF561
SNRPF
YTHDC2
SLC35B1
PCYOX1
SERTAD2
CDV3
RAB5A
TRIM68
RGP1
NUP107
ZNF616
ZNF740
CLPTM1
OSCAR
ZNF48
LCMT1
SRPK2
CRK
ANAPC1
SLC27A4
COG2
PHF13
PLA2G12A
FAF1
SPATS2
VPS52
RDX
ARHGAP5
ZNF398
UCK1
PHIP
MARS2
ZSCAN22
PHF8
COPS3
FEM1B
RABGGTB
USP33
SLC30A6
CSNK2A2
PODXL2
MMADHC
RRAS2
RNF26
STAM
PSMC4
ZNF253
ARF1
SDHB
RBM22
RAD1
TKT
ZNF181
GMEB2
C11orf57
TYW1
RANBP6
LMNB2
GTF2I
PSMB7
VCP
ZMYM2
NCAPD2
MRPS5
ALG11
PIH1D1
AAGAB
SIRT1
METTL13
PFKM
ARFGEF2
SSBP3
FAM134C
MPHOSPH10
CHTOP
MRPL9
NFYB
SS18
SCARB2
C12orf65
OCRL
SUPT7L
ZC3H4
HADHA
SLC37A3
MTF1
FOXRED2
CDKN2AIPNL
ANKLE2
AFF1
TSPYL4
EDF1
TRPV2
GOSR1
SOX9
SRRD
ANKRD13C
SPIRE1
PIGU
MESDC2
GPATCH1
USP21
ZNF143
PCF11
SEPT9
REPS1
ERI2
ZNF526
PSPC1
ZNF197
PDHB
FAM117B
ZNF45
MAPK9
C17orf80
ZNF574
CHMP1B
TSFM
NFKBIL1
EIF3G
MRPS18B
SUMO1
TJP1
AHCY
TCEA1
LIN7C
LETMD1
ZNF131
ARMC10
WASF1
ANGEL2
PKN2
ERCC4
ASNSD1
CCNK
MRPS18A
MORF4L2
SPDEF
PRMT6
EPC1
POLR2C
LRIG2
RAP1GAP2
PKP4
FNIP2
RNF144A
RSBN1L
FIBP
RPL3
CWC22
KATNA1
RAB1A
PPID
RNF146
TNFAIP1
EXOC8
TSHZ1
ZNF777
SFXN1
OSGEPL1
VPS33A
NAA15
RAD18
CNPY3
RABEP1
KDM2A
CITED2
H3F3A
MCM7
SOX4
IFNAR1
EIF3H
EIF2S3
MAGOH
DDX20
TRIM26
MRRF
NARS2
WBSCR22
PRKD1
CBWD2
HYOU1
KLHL8
PTCD3
ATRN
UBE3A
RNF41
SH3BP5L
CUL2
CWC27
TBC1D15
PTK2
PTER
DHX36
DYNC1LI1
SACM1L
MIS18A
RAB3GAP1
ATP13A3
VKORC1L1
C6orf62
FAN1
MAP9
RHOA
PPP3CA
AAAS
PRR14L
DUS4L
PEF1
TMEM201
SYS1
NCOA2
CARM1
CNOT2
INTS7
RPAP3
ZNF568
SKIV2L2
PCGF3
ODF2
TMED5
TIMM22
TDRKH
UBP1
ZKSCAN1
PMEPA1
POLD3
MRPS30
ANKRA2
NAF1
ZC3H13
CAMLG
YKT6
KIAA1549
STRAP
XPO4
NCOA1
CPSF3
PROSER1
ZC3H7B
CCDC112
BCL10
FEN1
ZNF33A
GOLPH3L
TBL1XR1
SRSF2
ZNF354C
GNPDA2
NCDN
TUFT1
HEATR1
TM9SF3
PUS3
TPMT
ZNF263
CDH15
TRIM36
SSB
ZNF75A
EARS2
MSH3
SNRPE
TIGD7
FRS3
TBCEL
ITGAX
KDM1B
CNNM4
MCM4
PRKACA
SUCLA2
EXOC3
FLII
ZNF880
CPSF4
USP5
SLC25A40
ZNF57
TUBGCP4
TM2D3
SKP1
PGD
HDGF
PIAS1
SNX17
NKAP
ATP5SL
FAM76B
TNKS2
GNPNAT1
BCKDHA
ARL5A
PTPRF
PRKCI
MBOAT2
MRPS35
DPP8
CBX1
WBP2
PRKDC
MRPL4
SLC39A9
APLP2
RAP1GDS1
SFPQ
NR2C2
WDTC1
CDK13
SMNDC1
E2F3
NCBP1
KIF13A
TSNAX
TRUB1
THOC2
MYC
RRAGA
PAFAH1B2
KEAP1
ZXDB
BBS1
ECSIT
SRSF6
AIFM1
CDYL2
FOPNL
DSCR3
AARS
TEX10
MCM9
NUB1
OVOL2
WBP11
KAT8
GDE1
ATP6V1A
SNAP47
DYRK1A
LMNB1
TMEM30B
CBY1
ZNF445
USP31
C2orf69
NSMAF
POU2F1
STK24
NDFIP2
LETM1
TMEM50A
ZNF592
ARHGDIA
DDX47
PVR
PLEKHB2
RCC1
KRAS
AES
SPCS2
C15orf61
ZNF217
NACC1
SNF8
[truncated: 331 more rows]
