# Supplementary material for: Molecular Characterization and Clinical Relevance of N6-Methyladenosine Regulators in Metastatic Prostate Cancer
Source: Front Oncol. 2022 Jun 22;12:914692. doi: 10.3389/fonc.2022.914692 (PMC9257042; doi:10.3389/fonc.2022.914692)
Supplement: Supplementary Table S1 — Sample information. [file DataSheet_1.zip › tables - ╕▒▒╛/SupplementaryTable14.xlsx]

## Sheet: SupplementaryTable14_m6Ageneclu
Column1	Column2
sample	cluster
WCMC0_5_N	m6A.gene.clusterA
WCMC0_6_N	m6A.gene.clusterA
WCMC0_8_N	m6A.gene.clusterA
WCMC0_1_N	m6A.gene.clusterA
WCMC0_9_N	m6A.gene.clusterA
WCMC0_10_N	m6A.gene.clusterA
WCMC119_1_C	m6A.gene.clusterA
WCMC11_1_C	m6A.gene.clusterA
WCMC12_2_N	m6A.gene.clusterA
WCMC131_1_C	m6A.gene.clusterB
WCMC139_1_C	m6A.gene.clusterB
WCMC14_1_C	m6A.gene.clusterB
WCMC155_1_N	m6A.gene.clusterB
WCMC158_1_C	m6A.gene.clusterB
WCMC159_1_C	m6A.gene.clusterB
WCMC159_5_C	m6A.gene.clusterB
WCMC159_6_C	m6A.gene.clusterB
WCMC159_2_C	m6A.gene.clusterB
WCMC159_3_C	m6A.gene.clusterB
WCMC161_1_C	m6A.gene.clusterA
WCMC162_1_C	m6A.gene.clusterA
WCMC163_1_N	m6A.gene.clusterB
WCMC164_1_C	m6A.gene.clusterB
WCMC169_1_C	m6A.gene.clusterA
WCMC170_1_C	m6A.gene.clusterA
WCMC172_1_C	m6A.gene.clusterB
WCMC187_1_C	m6A.gene.clusterA
WCMC188_1_C	m6A.gene.clusterA
WCMC189_1_C	m6A.gene.clusterA
WCMC192_1_N	m6A.gene.clusterB
WCMC195_1_C	m6A.gene.clusterA
WCMC210_1_N	m6A.gene.clusterB
WCMC212_1_N	m6A.gene.clusterB
WCMC252_1_N	m6A.gene.clusterA
WCMC2_1_C	m6A.gene.clusterA
WCMC4_1_C	m6A.gene.clusterA
WCMC59_1_C	m6A.gene.clusterA
WCMC63_1_C	m6A.gene.clusterA
WCMC89_1_C	m6A.gene.clusterA
WCMC90_4_C	m6A.gene.clusterB
WCMC90_2_C	m6A.gene.clusterB
WCMC90_3_C	m6A.gene.clusterB
WCMC90_5_C	m6A.gene.clusterB
WCMC90_1_C	m6A.gene.clusterB
WCMC91_1_C	m6A.gene.clusterB
WCMC9_1_C	m6A.gene.clusterA
WCMC9_2_C	m6A.gene.clusterB
WCMC4240_1_N	m6A.gene.clusterA
WCMC7520_1_N	m6A.gene.clusterA
WA10	m6A.gene.clusterB
WA11	m6A.gene.clusterB
WA13	m6A.gene.clusterB
WA14	m6A.gene.clusterB
WA16	m6A.gene.clusterB
WA18	m6A.gene.clusterA
WA19	m6A.gene.clusterB
WA20	m6A.gene.clusterA
WA22	m6A.gene.clusterA
WA23	m6A.gene.clusterA
WA24	m6A.gene.clusterA
WA25	m6A.gene.clusterB
WA26	m6A.gene.clusterA
WA28	m6A.gene.clusterA
WA29	m6A.gene.clusterB
WA3	m6A.gene.clusterB
WA30	m6A.gene.clusterB
WA31	m6A.gene.clusterB
WA32	m6A.gene.clusterB
WA33	m6A.gene.clusterA
WA35	m6A.gene.clusterA
WA37	m6A.gene.clusterB
WA39	m6A.gene.clusterA
WA40	m6A.gene.clusterA
WA42	m6A.gene.clusterB
WA46	m6A.gene.clusterA
WA47	m6A.gene.clusterB
WA53	m6A.gene.clusterB
WA54	m6A.gene.clusterB
WA55	m6A.gene.clusterA
WA7	m6A.gene.clusterA
TP_2061	m6A.gene.clusterA
SC_9091	m6A.gene.clusterB
SC_9086	m6A.gene.clusterB
MO_1339	m6A.gene.clusterA
MO_1337	m6A.gene.clusterA
MO_1336	m6A.gene.clusterB
SC_9031	m6A.gene.clusterA
SC_9081	m6A.gene.clusterA
SC_9080	m6A.gene.clusterB
MO_1316	m6A.gene.clusterA
TP_2054	m6A.gene.clusterA
SC_9073	m6A.gene.clusterA
SC_9072	m6A.gene.clusterA
SC_9071	m6A.gene.clusterB
SC_9068	m6A.gene.clusterB
MO_1277	m6A.gene.clusterA
MO_1202	m6A.gene.clusterA
SC_9063	m6A.gene.clusterA
SC_9062	m6A.gene.clusterB
SC_9061	m6A.gene.clusterA
MO_1262	m6A.gene.clusterA
MO_1249	m6A.gene.clusterB
MO_1244	m6A.gene.clusterA
MO_1241	m6A.gene.clusterA
SC_9060	m6A.gene.clusterB
SC_9059	m6A.gene.clusterA
SC_9058	m6A.gene.clusterA
SC_9057	m6A.gene.clusterA
MO_1232	m6A.gene.clusterB
MO_1221	m6A.gene.clusterB
MO_1219	m6A.gene.clusterB
MO_1215	m6A.gene.clusterA
SC_9055	m6A.gene.clusterB
SC_9038	m6A.gene.clusterB
SC_9050	m6A.gene.clusterB
MO_1192	m6A.gene.clusterA
MO_1176	m6A.gene.clusterB
SC_9054	m6A.gene.clusterA
SC_9049	m6A.gene.clusterB
SC_9048	m6A.gene.clusterB
SC_9047	m6A.gene.clusterB
SC_9046	m6A.gene.clusterB
MO_1184	m6A.gene.clusterB
MO_1179	m6A.gene.clusterB
SC_9043	m6A.gene.clusterB
SC_9018	m6A.gene.clusterB
SC_9037	m6A.gene.clusterB
SC_9036	m6A.gene.clusterA
SC_9034	m6A.gene.clusterB
SC_9032	m6A.gene.clusterA
TP_2034	m6A.gene.clusterB
MO_1161	m6A.gene.clusterA
SC_9030	m6A.gene.clusterA
TP_2032	m6A.gene.clusterB
SC_9029	m6A.gene.clusterA
SC_9028	m6A.gene.clusterB
SC_9026	m6A.gene.clusterB
TP_2020	m6A.gene.clusterB
SC_9023	m6A.gene.clusterB
SC_9022	m6A.gene.clusterA
SC_9019	m6A.gene.clusterB
SC_9017	m6A.gene.clusterB
SC_9016	m6A.gene.clusterB
MO_1124	m6A.gene.clusterA
MO_1128	m6A.gene.clusterA
MO_1118	m6A.gene.clusterA
MO_1114	m6A.gene.clusterA
SC_9012	m6A.gene.clusterB
SC_9007	m6A.gene.clusterA
TP_2009	m6A.gene.clusterB
TP_2010	m6A.gene.clusterB
SC_9010	m6A.gene.clusterB
SC_9009	m6A.gene.clusterB
SC_9008	m6A.gene.clusterA
TP_2001	m6A.gene.clusterB
MO_1095	m6A.gene.clusterB
SC_9001	m6A.gene.clusterB
MO_1094	m6A.gene.clusterA
MO_1084	m6A.gene.clusterB
MO_1071	m6A.gene.clusterB
MO_1054	m6A.gene.clusterB
MO_1040	m6A.gene.clusterB
MO_1020	m6A.gene.clusterB
MO_1014	m6A.gene.clusterB
MO_1013	m6A.gene.clusterB
TP_2060	m6A.gene.clusterB
SC_9083	m6A.gene.clusterB
TP_2064	m6A.gene.clusterA
SC_9097	m6A.gene.clusterA
SC_9093	m6A.gene.clusterA
SC_9092	m6A.gene.clusterB
SC_9099	m6A.gene.clusterA
SC_9094	m6A.gene.clusterB
6115251	m6A.gene.clusterA
6115247	m6A.gene.clusterB
6115242	m6A.gene.clusterA
6115219	m6A.gene.clusterB
6115122	m6A.gene.clusterB
6115114	m6A.gene.clusterB
1115202	m6A.gene.clusterA
6115117	m6A.gene.clusterB
6115115	m6A.gene.clusterB
1115161	m6A.gene.clusterA
1115183	m6A.gene.clusterA
6115237	m6A.gene.clusterA
6115233	m6A.gene.clusterA
6115118	m6A.gene.clusterA
6115123	m6A.gene.clusterB
1115153	m6A.gene.clusterA
6115121	m6A.gene.clusterB
1115156	m6A.gene.clusterA
1115154	m6A.gene.clusterA
6115227	m6A.gene.clusterA
6115234	m6A.gene.clusterA
6115224	m6A.gene.clusterA
1115244	m6A.gene.clusterB
1115157	m6A.gene.clusterA
6115250	m6A.gene.clusterA
TP_2077_Tumor	m6A.gene.clusterA
TP_2078_Tumor	m6A.gene.clusterA
SC_9056_T	m6A.gene.clusterA
SC_9136_Tumor	m6A.gene.clusterB
SC_9137_Tumor	m6A.gene.clusterA
SC_9138_Tumor	m6A.gene.clusterB
SC_9139_Tumor	m6A.gene.clusterB
SC_9140_Tumor	m6A.gene.clusterB
SC_9141_Tumor	m6A.gene.clusterB
SC_9142_Tumor	m6A.gene.clusterB
TP_2079_Tumor	m6A.gene.clusterB
MO_1469_T	m6A.gene.clusterB
TP_2081_T	m6A.gene.clusterB
SC_9074_T	m6A.gene.clusterA
SC_9086_T	m6A.gene.clusterB
SC_9145_Tumor	m6A.gene.clusterB
SC_9148_Tumor	m6A.gene.clusterA
SC_9144_Tumor	m6A.gene.clusterB
SC_9150_Tumor	m6A.gene.clusterB
SC_9151_Tumor	m6A.gene.clusterB
SC_9152_Tumor	m6A.gene.clusterB
SC_9153_Tumor	m6A.gene.clusterA
MO_1473_Tumor	m6A.gene.clusterB
TP_2093_T	m6A.gene.clusterA
TP_2096_T	m6A.gene.clusterA
SC_9156_Tumor	m6A.gene.clusterA
SI_9157_Tumor	m6A.gene.clusterB
SC_9162_Tumor	m6A.gene.clusterB
SC_9163_Tumor	m6A.gene.clusterA
SC_9165_Tumor	m6A.gene.clusterB
SC_9158_Tumor	m6A.gene.clusterB
SC_9170_Tumor	m6A.gene.clusterB
SC_9171_Tumor	m6A.gene.clusterB
SC_9027_T	m6A.gene.clusterB
SC_9175_T	m6A.gene.clusterA
SC_9172_Tumor	m6A.gene.clusterB
SC_9173_Tumor	m6A.gene.clusterA
MO_1492_T	m6A.gene.clusterA
MO_1490_T	m6A.gene.clusterB
MO_1499_T	m6A.gene.clusterB
MO_1510_T	m6A.gene.clusterA
MO_1511_T	m6A.gene.clusterB
MO_1514_T	m6A.gene.clusterA
MO_1517_T	m6A.gene.clusterA
SC_9176_T	m6A.gene.clusterA
SC_9178_T	m6A.gene.clusterA
SC_9177_T	m6A.gene.clusterB
SC_9179_T	m6A.gene.clusterB
SC_9146_T	m6A.gene.clusterB
SC_9182_T	m6A.gene.clusterB
MO_1482_T	m6A.gene.clusterA
MO_1541_T	m6A.gene.clusterA
MO_1543_T	m6A.gene.clusterB
SC_9184_T	m6A.gene.clusterB
SC_9186_T	m6A.gene.clusterA
SC_9187_T	m6A.gene.clusterB
SC_9189_T	m6A.gene.clusterA
SC_9190_T	m6A.gene.clusterB
SC_9192_T	m6A.gene.clusterB
SC_9194_T	m6A.gene.clusterA
SC_9033_T	m6A.gene.clusterB
SC_9193_T	m6A.gene.clusterB
SC_9195_T	m6A.gene.clusterB
MO_1553_T	m6A.gene.clusterA
MO_1556_T	m6A.gene.clusterA
SC_9069_T	m6A.gene.clusterA
SC_9120_T	m6A.gene.clusterB
SC_9196_T	m6A.gene.clusterA
SC_9197_T	m6A.gene.clusterB
SC_9199_T	m6A.gene.clusterA
SC_9201_T	m6A.gene.clusterA
SC_9200_T	m6A.gene.clusterB
SC_9203_T	m6A.gene.clusterB
SC_9204_T	m6A.gene.clusterB
MO_1015-Tumor	m6A.gene.clusterA
MO_1040-Tumor	m6A.gene.clusterB
MO_1054-Tumor	m6A.gene.clusterB
MO_1071-Tumor	m6A.gene.clusterB
MO_1074-Tumor	m6A.gene.clusterB
MO_1008-Tumor_Dura	m6A.gene.clusterB
MO_1084-Tumor	m6A.gene.clusterA
MO_1094-Tumor	m6A.gene.clusterB
SC_9001-Tumor_Liver1	m6A.gene.clusterB
MO_1095-Tumor	m6A.gene.clusterB
MO_1096-Tumor	m6A.gene.clusterB
TP_2001-Tumor	m6A.gene.clusterB
SC_9008-Tumor	m6A.gene.clusterA
SC_9009-Tumor	m6A.gene.clusterA
SC_9010-Tumor	m6A.gene.clusterB
TP_2010-Tumor	m6A.gene.clusterB
SC_9003-Tumor	m6A.gene.clusterB
SC_9005-Tumor	m6A.gene.clusterB
TP_2009-Tumor	m6A.gene.clusterB
SC_9007-Tumor	m6A.gene.clusterB
SC_9011-Tumor	m6A.gene.clusterB
SC_9012-Tumor	m6A.gene.clusterB
MO_1114-Tumor	m6A.gene.clusterA
MO_1118-TM	m6A.gene.clusterA
MO_1124-Tumor	m6A.gene.clusterA
MO_1130-Tumor	m6A.gene.clusterB
SC_9016-Tumor	m6A.gene.clusterB
SC_9017-Tumor	m6A.gene.clusterB
SC_9019-Tumor	m6A.gene.clusterB
SC_9020-Tumor	m6A.gene.clusterB
SC_9021-Tumor	m6A.gene.clusterA
SC_9022-Tumor	m6A.gene.clusterB
SC_9023-Tumor	m6A.gene.clusterB
SC_9024-Tumor	m6A.gene.clusterB
TP_2020-Tumor	m6A.gene.clusterB
SC_9026-Tumor	m6A.gene.clusterB
SC_9027-Tumor	m6A.gene.clusterB
SC_9028-Tumor	m6A.gene.clusterB
SC_9029-Tumor	m6A.gene.clusterA
TP_2032-Tumor	m6A.gene.clusterA
SC_9030-Tumor	m6A.gene.clusterA
SC_9039-Tumor	m6A.gene.clusterB
MO_1161-TM	m6A.gene.clusterB
MO_1162-Tumor	m6A.gene.clusterA
SC_9032-Tumor	m6A.gene.clusterA
SC_9034-Tumor	m6A.gene.clusterB
SC_9036-Tumor	m6A.gene.clusterA
SC_9037-Tumor	m6A.gene.clusterB
SC_9018-Tumor	m6A.gene.clusterA
SC_9035-Tumor	m6A.gene.clusterA
SC_9043-Tumor	m6A.gene.clusterB
MO_1176-Tumor	m6A.gene.clusterA
MO_1179-Tumor	m6A.gene.clusterB
MO_1184-Tumor	m6A.gene.clusterB
SC_9046-Tumor	m6A.gene.clusterB
SC_9047-Tumor	m6A.gene.clusterB
SC_9048-Tumor	m6A.gene.clusterB
SC_9049-Tumor	m6A.gene.clusterB
MO_1192-Tumor	m6A.gene.clusterA
SC_9050-Tumor	m6A.gene.clusterB
SC_9054-Tumor	m6A.gene.clusterA
SC_9055-Tumor	m6A.gene.clusterA
SC_9056-Tumor	m6A.gene.clusterB
MO_1215-Tumor	m6A.gene.clusterB
MO_1219-Tumor	m6A.gene.clusterB
MO_1221-Tumor	m6A.gene.clusterB
MO_1232-Tumor	m6A.gene.clusterB
SC_9057-Tumor	m6A.gene.clusterA
SC_9058-Tumor	m6A.gene.clusterA
SC_9059-Tumor	m6A.gene.clusterA
SC_9060-Tumor	m6A.gene.clusterB
MO_1241-Tumor	m6A.gene.clusterA
MO_1244-Tumor	m6A.gene.clusterA
MO_1249-Tumor	m6A.gene.clusterA
MO_1262-Tumor	m6A.gene.clusterA
MO_1263-Tumor	m6A.gene.clusterB
SC_9061-Tumor	m6A.gene.clusterB
SC_9062-Tumor	m6A.gene.clusterB
SC_9063-Tumor	m6A.gene.clusterA
MO_1202-Tumor	m6A.gene.clusterB
MO_1277-TM	m6A.gene.clusterA
SC_9016_T	m6A.gene.clusterB
SC_9065-Tumor	m6A.gene.clusterB
SC_9066-Tumor	m6A.gene.clusterB
SC_9068-Tumor	m6A.gene.clusterB
SC_9071-TM	m6A.gene.clusterB
SC_9072-TM	m6A.gene.clusterA
TP_2034-Tumor-Bone-Block-3B	m6A.gene.clusterB
SC_9073-TM	m6A.gene.clusterA
TP_2054-TM	m6A.gene.clusterB
SC_9076-TM	m6A.gene.clusterB
MO_1316-TM	m6A.gene.clusterA
SC_9005_T	m6A.gene.clusterB
SC_9080-TM	m6A.gene.clusterA
SC_9081-TM	m6A.gene.clusterA
SC_9082-TM	m6A.gene.clusterB
SC_9065-TM-Tumor2	m6A.gene.clusterB
SC_9083-TM	m6A.gene.clusterB
SC_9084-TM	m6A.gene.clusterB
SC_9031-TM	m6A.gene.clusterB
MO_1336-TM	m6A.gene.clusterB
MO_1337-TM	m6A.gene.clusterA
MO_1339-TM	m6A.gene.clusterA
SC_9086-TM	m6A.gene.clusterB
SC_9089-TM	m6A.gene.clusterA
SC_9090_T	m6A.gene.clusterB
SC_9091-TM	m6A.gene.clusterB
TP_2060-TM	m6A.gene.clusterB
TP_2061-TM	m6A.gene.clusterB
TP_2064-TM	m6A.gene.clusterA
SC_9092-TM	m6A.gene.clusterA
SC_9093-TM	m6A.gene.clusterA
SC_9097-TM	m6A.gene.clusterA
SC_9094-Tumor	m6A.gene.clusterB
SC_9099-Tumor	m6A.gene.clusterA
SC_9100-Tumor	m6A.gene.clusterB
SC_9035_T	m6A.gene.clusterA
SC_9096-Tumor	m6A.gene.clusterB
SC_9103-Tumor	m6A.gene.clusterA
SC_9104-Tumor	m6A.gene.clusterA
SC_9107-Tumor	m6A.gene.clusterB
SC_9109-Tumor	m6A.gene.clusterA
MO_1410-Tumor	m6A.gene.clusterA
SC_9105_Tumor	m6A.gene.clusterB
SC_9118_Tumor	m6A.gene.clusterB
MO_1420_Tumor	m6A.gene.clusterB
MO_1421_Tumor	m6A.gene.clusterB
TP_2069_Tumor	m6A.gene.clusterA
SC_9121_Tumor	m6A.gene.clusterB
SC_9123_Tumor	m6A.gene.clusterA
MO_1443_T	m6A.gene.clusterB
SC_9124_Tumor	m6A.gene.clusterA
SC_9126_Tumor	m6A.gene.clusterB
SC_9129_Tumor	m6A.gene.clusterB
SC_9132_Tumor	m6A.gene.clusterA
MO_1447_Tumor	m6A.gene.clusterA
MO_1446_T	m6A.gene.clusterB
MO_1460_Tumor	m6A.gene.clusterA
