# Supplementary material for: Molecular Characterization and Clinical Relevance of N6-Methyladenosine Regulators in Metastatic Prostate Cancer
Source: Front Oncol. 2022 Jun 22;12:914692. doi: 10.3389/fonc.2022.914692 (PMC9257042; doi:10.3389/fonc.2022.914692)
Supplement: Supplementary Table S1 — Sample information. [file DataSheet_1.zip › tables - ╕▒▒╛/SupplementaryTable15.xlsx]

## Sheet: SupplementaryTable15_sig
Column1
"KDM1A"
"MATR3"
"CTCF"
"RBBP4"
"CDC23"
"RTF1"
"CDC5L"
"HNRNPA1"
"RNF8"
"CAND1"
"DLAT"
"HDAC2"
"SNW1"
"MTIF2"
"KCMF1"
"CCT8"
"EIF5"
"CSE1L"
"PPIG"
"CSNK1D"
"PPP2R5E"
"RBMX"
"ZW10"
"CPSF2"
"SMC3"
"RNF2"
"HSF2"
"OPA1"
"TRMT5"
"DR1"
"C2orf15"
"SLC35E1"
"MRPL45"
"KIAA1191"
"SNRPC"
"PSMC2"
"PGGT1B"
"SRRD"
"TCEA1"
"SSB"

## Sheet: SupplementaryTable15_pGenes
Column1
KDM1A
MATR3
CTCF
RBBP4
CDC23
RTF1
CDC5L
HNRNPA1
RNF8
CAND1
DLAT
HDAC2
SNW1
MTIF2
KCMF1
CCT8
EIF5
CSE1L
PPIG
PPP2R5E
RBMX
ZW10
CPSF2
SMC3
RNF2
HSF2
OPA1
TRMT5
DR1
C2orf15
MRPL45
KIAA1191
SNRPC
PSMC2
PGGT1B
SRRD
TCEA1
SSB

## Sheet: SupplementaryTable15_nGenes
Column1
CSNK1D
SLC35E1
