# Supplementary material for: Molecular Characterization and Clinical Relevance of N6-Methyladenosine Regulators in Metastatic Prostate Cancer
Source: Front Oncol. 2022 Jun 22;12:914692. doi: 10.3389/fonc.2022.914692 (PMC9257042; doi:10.3389/fonc.2022.914692)
Supplement: Supplementary Table S1 — Sample information. [file DataSheet_1.zip › tables - ╕▒▒╛/SupplementaryTable16.xlsx]

## Sheet: SupplementaryTable16_m6AScore
Column1	time	status	m6Ascore	m6AscoreGroup
MO_1084-Tumor	1.67543	0	-0.745566	low
MO_1094-Tumor	20.2037	0	-0.470334	low
TP_2009-Tumor	17.6741	1	-1.09111	low
MO_1124-Tumor	13.1406	1	1.0308	high
MO_1192-Tumor	39.3233	1	-0.291951	low
MO_1179-Tumor	9.23127	1	-1.2541	low
MO_1184-Tumor	36.5637	0	-1.41245	low
MO_1241-Tumor	4.2707	1	1.09955	high
MO_1176-Tumor	8.27858	0	0.64415	high
MO_1219-Tumor	12.8778	1	0.194582	high
TP_2054-TM	11.8922	0	0.245989	high
MO_1337-TM	14.8489	1	0.406294	high
MO_1336-TM	6.5046	0	-0.561434	low
TP_2060-TM	6.04468	1	-0.176737	low
TP_2064-TM	13.929	0	1.2113	high
MO_1410-Tumor	2.92378	1	1.60188	high
TP_2069_Tumor	10.5782	0	0.1124	high
MO_1447_Tumor	22.0105	0	1.09986	high
TP_2077_Tumor	11.6623	0	0.0601303	high
TP_2078_Tumor	2.72668	0	1.54669	high
TP_2081_T	6.73456	0	-0.328503	low
MO_1499_T	1.97109	0	-0.372646	low
MO_1510_T	9.92116	0	0.508793	high
MO_1541_T	10.3482	1	3.24751	high
MO_1553_T	5.88042	1	1.00447	high
SC_9011-Tumor	41.2286	1	-0.552978	low
SC_9005-Tumor	29.4021	1	-1.22275	low
SC_9005_T	29.4021	1	-0.514432	low
SC_9027-Tumor	30.7162	1	-1.24819	low
SC_9027_T	30.7162	1	-1.17103	low
SC_9026-Tumor	24.8357	0	-0.717947	low
SC_9035_T	33.0815	1	0.380714	high
SC_9035-Tumor	33.0815	1	-1.20639	low
SC_9036-Tumor	28.0552	1	-0.166703	high
SC_9037-Tumor	22.2076	1	-0.493363	low
SC_9039-Tumor	23.3903	1	-0.369982	low
SC_9043-Tumor	47.7661	1	-1.19587	low
SC_9050-Tumor	2.43101	0	-1.34733	low
SC_9056-Tumor	18.7254	1	-1.02343	low
SC_9056_T	18.7254	1	1.19972	high
SC_9055-Tumor	12.8121	1	-0.0105356	high
SC_9080-TM	33.7385	1	-0.367384	low
SC_9066-Tumor	23.3246	0	-1.99862	low
SC_9065-TM-Tumor2	25.6242	1	0.056953	high
SC_9065-Tumor	25.6242	1	-0.423569	low
SC_9068-Tumor	22.1419	1	-0.381839	low
SC_9081-TM	28.8765	1	1.40386	high
SC_9082-TM	45.0394	1	-1.20068	low
SC_9090_T	12.2536	1	0.371804	high
SC_9089-TM	17.6084	1	1.23646	high
SC_9083-TM	33.0158	1	-0.453273	low
SC_9092-TM	12.0237	1	0.230563	high
SC_9086-TM	20.7293	1	0.00660438	high
SC_9086_T	20.7293	1	0.0535947	high
SC_9121_Tumor	28.4823	1	-0.422902	low
SC_9137_Tumor	31.5375	1	0.409418	high
SC_9144_Tumor	17.8384	0	-1.23136	low
SC_9146_T	12.1222	1	2.1568	high
SC_9173_Tumor	10.5782	0	1.18732	high
SC_9175_T	3.51511	1	0.633994	high
SC_9176_T	18.4297	1	0.636154	high
SC_9182_T	4.56636	0	0.00314368	high
SC_9195_T	23.3246	1	-0.831209	low
SC_9200_T	25	0	-1.00962	low
SC_9197_T	18.134	1	-0.214624	low
SC_9199_T	26.7083	0	2.17924	high
SC_9203_T	15.3745	1	-0.40291	low
SC_9171_Tumor	27.1025	0	-0.531394	low
SC_9057-Tumor	3.94218	0	0.133522	high
SC_9124_Tumor	20.1708	0	0.555677	high
SC_9129_Tumor	30.3876	0	-0.304661	low
