# Supplementary material for: Molecular Characterization and Clinical Relevance of N6-Methyladenosine Regulators in Metastatic Prostate Cancer
Source: Front Oncol. 2022 Jun 22;12:914692. doi: 10.3389/fonc.2022.914692 (PMC9257042; doi:10.3389/fonc.2022.914692)
Supplement: Supplementary Table S1 — Sample information. [file DataSheet_1.zip › tables - ╕▒▒╛/SupplementaryTable17.xlsx]

## Sheet: SupplementaryTable17_alluvial
Column1	time	status	m6Ascore	m6AscoreGroup	m6Acluster	m6Agenecluster
MO_1084-Tumor	1.67543	LIVING	-0.745566	low	m6AclusterA	m6A.gene.clusterA
MO_1094-Tumor	20.2037	LIVING	-0.470334	low	m6AclusterB	m6A.gene.clusterB
TP_2009-Tumor	17.6741	DECEASED	-1.09111	low	m6AclusterB	m6A.gene.clusterB
MO_1124-Tumor	13.1406	DECEASED	1.0308	high	m6AclusterA	m6A.gene.clusterA
MO_1192-Tumor	39.3233	DECEASED	-0.291951	low	m6AclusterA	m6A.gene.clusterA
MO_1179-Tumor	9.23127	DECEASED	-1.2541	low	m6AclusterB	m6A.gene.clusterB
MO_1184-Tumor	36.5637	LIVING	-1.41245	low	m6AclusterB	m6A.gene.clusterB
MO_1241-Tumor	4.2707	DECEASED	1.09955	high	m6AclusterA	m6A.gene.clusterA
MO_1176-Tumor	8.27858	LIVING	0.64415	high	m6AclusterA	m6A.gene.clusterA
MO_1219-Tumor	12.8778	DECEASED	0.194582	high	m6AclusterB	m6A.gene.clusterB
TP_2054-TM	11.8922	LIVING	0.245989	high	m6AclusterB	m6A.gene.clusterB
MO_1337-TM	14.8489	DECEASED	0.406294	high	m6AclusterA	m6A.gene.clusterA
MO_1336-TM	6.5046	LIVING	-0.561434	low	m6AclusterB	m6A.gene.clusterB
TP_2060-TM	6.04468	DECEASED	-0.176737	low	m6AclusterA	m6A.gene.clusterB
TP_2064-TM	13.929	LIVING	1.2113	high	m6AclusterA	m6A.gene.clusterA
MO_1410-Tumor	2.92378	DECEASED	1.60188	high	m6AclusterA	m6A.gene.clusterA
TP_2069_Tumor	10.5782	LIVING	0.1124	high	m6AclusterA	m6A.gene.clusterA
MO_1447_Tumor	22.0105	LIVING	1.09986	high	m6AclusterA	m6A.gene.clusterA
TP_2077_Tumor	11.6623	LIVING	0.0601303	high	m6AclusterA	m6A.gene.clusterA
TP_2078_Tumor	2.72668	LIVING	1.54669	high	m6AclusterA	m6A.gene.clusterA
TP_2081_T	6.73456	LIVING	-0.328503	low	m6AclusterB	m6A.gene.clusterB
MO_1499_T	1.97109	LIVING	-0.372646	low	m6AclusterB	m6A.gene.clusterB
MO_1510_T	9.92116	LIVING	0.508793	high	m6AclusterA	m6A.gene.clusterA
MO_1541_T	10.3482	DECEASED	3.24751	high	m6AclusterA	m6A.gene.clusterA
MO_1553_T	5.88042	DECEASED	1.00447	high	m6AclusterA	m6A.gene.clusterA
SC_9011-Tumor	41.2286	DECEASED	-0.552978	low	m6AclusterB	m6A.gene.clusterB
SC_9005-Tumor	29.4021	DECEASED	-1.22275	low	m6AclusterB	m6A.gene.clusterB
SC_9005_T	29.4021	DECEASED	-0.514432	low	m6AclusterB	m6A.gene.clusterB
SC_9027-Tumor	30.7162	DECEASED	-1.24819	low	m6AclusterB	m6A.gene.clusterB
SC_9027_T	30.7162	DECEASED	-1.17103	low	m6AclusterB	m6A.gene.clusterB
SC_9026-Tumor	24.8357	LIVING	-0.717947	low	m6AclusterA	m6A.gene.clusterB
SC_9035_T	33.0815	DECEASED	0.380714	high	m6AclusterA	m6A.gene.clusterA
SC_9035-Tumor	33.0815	DECEASED	-1.20639	low	m6AclusterA	m6A.gene.clusterA
SC_9036-Tumor	28.0552	DECEASED	-0.166703	high	m6AclusterA	m6A.gene.clusterA
SC_9037-Tumor	22.2076	DECEASED	-0.493363	low	m6AclusterB	m6A.gene.clusterB
SC_9039-Tumor	23.3903	DECEASED	-0.369982	low	m6AclusterB	m6A.gene.clusterB
SC_9043-Tumor	47.7661	DECEASED	-1.19587	low	m6AclusterB	m6A.gene.clusterB
SC_9050-Tumor	2.43101	LIVING	-1.34733	low	m6AclusterB	m6A.gene.clusterB
SC_9056-Tumor	18.7254	DECEASED	-1.02343	low	m6AclusterB	m6A.gene.clusterB
SC_9056_T	18.7254	DECEASED	1.19972	high	m6AclusterA	m6A.gene.clusterA
SC_9055-Tumor	12.8121	DECEASED	-0.0105356	high	m6AclusterA	m6A.gene.clusterA
SC_9080-TM	33.7385	DECEASED	-0.367384	low	m6AclusterB	m6A.gene.clusterA
SC_9066-Tumor	23.3246	LIVING	-1.99862	low	m6AclusterB	m6A.gene.clusterB
SC_9065-TM-Tumor2	25.6242	DECEASED	0.056953	high	m6AclusterB	m6A.gene.clusterB
SC_9065-Tumor	25.6242	DECEASED	-0.423569	low	m6AclusterB	m6A.gene.clusterB
SC_9068-Tumor	22.1419	DECEASED	-0.381839	low	m6AclusterB	m6A.gene.clusterB
SC_9081-TM	28.8765	DECEASED	1.40386	high	m6AclusterA	m6A.gene.clusterA
SC_9082-TM	45.0394	DECEASED	-1.20068	low	m6AclusterB	m6A.gene.clusterB
SC_9090_T	12.2536	DECEASED	0.371804	high	m6AclusterA	m6A.gene.clusterB
SC_9089-TM	17.6084	DECEASED	1.23646	high	m6AclusterA	m6A.gene.clusterA
SC_9083-TM	33.0158	DECEASED	-0.453273	low	m6AclusterB	m6A.gene.clusterB
SC_9092-TM	12.0237	DECEASED	0.230563	high	m6AclusterA	m6A.gene.clusterA
SC_9086-TM	20.7293	DECEASED	0.00660438	high	m6AclusterB	m6A.gene.clusterB
SC_9086_T	20.7293	DECEASED	0.0535947	high	m6AclusterB	m6A.gene.clusterB
SC_9121_Tumor	28.4823	DECEASED	-0.422902	low	m6AclusterB	m6A.gene.clusterB
SC_9137_Tumor	31.5375	DECEASED	0.409418	high	m6AclusterB	m6A.gene.clusterA
SC_9144_Tumor	17.8384	LIVING	-1.23136	low	m6AclusterB	m6A.gene.clusterB
SC_9146_T	12.1222	DECEASED	2.1568	high	m6AclusterB	m6A.gene.clusterB
SC_9173_Tumor	10.5782	LIVING	1.18732	high	m6AclusterA	m6A.gene.clusterA
SC_9175_T	3.51511	DECEASED	0.633994	high	m6AclusterA	m6A.gene.clusterA
SC_9176_T	18.4297	DECEASED	0.636154	high	m6AclusterA	m6A.gene.clusterA
SC_9182_T	4.56636	LIVING	0.00314368	high	m6AclusterA	m6A.gene.clusterB
SC_9195_T	23.3246	DECEASED	-0.831209	low	m6AclusterB	m6A.gene.clusterB
SC_9200_T	25	LIVING	-1.00962	low	m6AclusterB	m6A.gene.clusterB
SC_9197_T	18.134	DECEASED	-0.214624	low	m6AclusterB	m6A.gene.clusterB
SC_9199_T	26.7083	LIVING	2.17924	high	m6AclusterA	m6A.gene.clusterA
SC_9203_T	15.3745	DECEASED	-0.40291	low	m6AclusterB	m6A.gene.clusterB
SC_9171_Tumor	27.1025	LIVING	-0.531394	low	m6AclusterB	m6A.gene.clusterB
SC_9057-Tumor	3.94218	LIVING	0.133522	high	m6AclusterA	m6A.gene.clusterA
SC_9124_Tumor	20.1708	LIVING	0.555677	high	m6AclusterA	m6A.gene.clusterA
SC_9129_Tumor	30.3876	LIVING	-0.304661	low	m6AclusterB	m6A.gene.clusterB
