# Supplementary material for: Molecular Characterization and Clinical Relevance of N6-Methyladenosine Regulators in Metastatic Prostate Cancer
Source: Front Oncol. 2022 Jun 22;12:914692. doi: 10.3389/fonc.2022.914692 (PMC9257042; doi:10.3389/fonc.2022.914692)
Supplement: Supplementary Table S1 — Sample information. [file DataSheet_1.zip › tables - ╕▒▒╛/SupplementaryTable18.xlsx]

## Sheet: SupplementaryTable18_gsva_m6Asc
Column1	CD8 T effector	DNA damage repair	Pan-F-TBRS	Antigen processing machinery	Immune checkpoint	EMT1	FGFR3-related genees	KEGG discovered histones	Angiogenesis	Fanconi anemia	Cell cycle	DNA replication	Nucleotide excision repair	Homologous recombination	Mismatch repair	EMT2	EMT3	WNT target	Cell cycle regulators	m6Ascore
CD8 T effector	1	-0.126197	0.170974	0.634408	0.762406	-0.0897152	-0.00465246	0.111116	0.12186	-0.0794828	0.0256582	0.0239732	-0.10583	0.00170142	-0.129864	0.144295	0.0956085	-0.2586	0.172657	-0.140948
DNA damage repair	-0.126197	1	-0.304186	-0.174114	-0.188932	-0.327438	-0.207173	0.548225	-0.498648	0.879541	0.753551	0.796336	0.873917	0.799935	0.847492	-0.254107	-0.363222	0.166495	0.21107	0.58963
Pan-F-TBRS	0.170974	-0.304186	1	0.364613	0.35072	0.36962	0.138757	-0.0835494	0.522548	-0.245058	0.0158292	-0.0562324	-0.290493	-0.174609	-0.191291	0.833859	0.403834	0.0193252	0.169639	-0.175412
Antigen processing machinery	0.634408	-0.174114	0.364613	1	0.551874	0.207797	0.066792	0.213005	0.174359	-0.188096	-0.0228576	-0.000689475	-0.229937	-0.0851072	-0.179827	0.325152	0.0637913	-0.208458	0.268782	-0.110596
Immune checkpoint	0.762406	-0.188932	0.35072	0.551874	1	0.00884501	0.161711	0.00526167	0.311733	-0.106533	-0.0434026	0.0285085	-0.220932	0.0141515	-0.173817	0.419711	0.194504	-0.244801	0.0607941	-0.278543
EMT1	-0.0897152	-0.327438	0.36962	0.207797	0.00884501	1	0.238915	-0.143313	0.328089	-0.297636	-0.263416	-0.246956	-0.346575	-0.245595	-0.190588	0.397722	0.316103	-0.0457497	0.0442993	-0.168288
FGFR3-related genees	-0.00465246	-0.207173	0.138757	0.066792	0.161711	0.238915	1	-0.0246583	0.23151	-0.172716	-0.218041	-0.188128	-0.206035	-0.119824	-0.155531	0.123458	0.0534949	-0.057074	-0.0893843	-0.25192
KEGG discovered histones	0.111116	0.548225	-0.0835494	0.213005	0.00526167	-0.143313	-0.0246583	1	-0.169927	0.561994	0.610523	0.605664	0.434528	0.567338	0.562485	-0.0174485	-0.261642	0.157779	0.314526	0.283281
Angiogenesis	0.12186	-0.498648	0.522548	0.174359	0.311733	0.328089	0.23151	-0.169927	1	-0.410541	-0.290453	-0.330342	-0.563171	-0.346602	-0.368872	0.606124	0.234109	0.0905773	0.0402417	-0.395599
Fanconi anemia	-0.0794828	0.879541	-0.245058	-0.188096	-0.106533	-0.297636	-0.172716	0.561994	-0.410541	1	0.724277	0.808723	0.798012	0.860612	0.798886	-0.156386	-0.32308	0.113153	0.167071	0.470551
Cell cycle	0.0256582	0.753551	0.0158292	-0.0228576	-0.0434026	-0.263416	-0.218041	0.610523	-0.290453	0.724277	1	0.861077	0.762069	0.759368	0.835591	0.000679994	-0.0828207	0.258304	0.288671	0.625312
DNA replication	0.0239732	0.796336	-0.0562324	-0.000689475	0.0285085	-0.246956	-0.188128	0.605664	-0.330342	0.808723	0.861077	1	0.829434	0.854392	0.879343	0.00338398	-0.108448	0.116886	0.191357	0.509226
Nucleotide excision repair	-0.10583	0.873917	-0.290493	-0.229937	-0.220932	-0.346575	-0.206035	0.434528	-0.563171	0.798012	0.762069	0.829434	1	0.733783	0.861325	-0.272391	-0.263713	0.132428	0.0979854	0.641638
Homologous recombination	0.00170142	0.799935	-0.174609	-0.0851072	0.0141515	-0.245595	-0.119824	0.567338	-0.346602	0.860612	0.759368	0.854392	0.733783	1	0.788667	-0.082291	-0.208849	0.127282	0.120553	0.366615
Mismatch repair	-0.129864	0.847492	-0.191291	-0.179827	-0.173817	-0.190588	-0.155531	0.562485	-0.368872	0.798886	0.835591	0.879343	0.861325	0.788667	1	-0.144182	-0.242007	0.216231	0.152465	0.670676
EMT2	0.144295	-0.254107	0.833859	0.325152	0.419711	0.397722	0.123458	-0.0174485	0.606124	-0.156386	0.000679994	0.00338398	-0.272391	-0.082291	-0.144182	1	0.292072	-0.0204033	0.140053	-0.195584
EMT3	0.0956085	-0.363222	0.403834	0.0637913	0.194504	0.316103	0.0534949	-0.261642	0.234109	-0.32308	-0.0828207	-0.108448	-0.263713	-0.208849	-0.242007	0.292072	1	-0.0184702	-0.230949	-0.265637
WNT target	-0.2586	0.166495	0.0193252	-0.208458	-0.244801	-0.0457497	-0.057074	0.157779	0.0905773	0.113153	0.258304	0.116886	0.132428	0.127282	0.216231	-0.0204033	-0.0184702	1	0.138733	0.362217
Cell cycle regulators	0.172657	0.21107	0.169639	0.268782	0.0607941	0.0442993	-0.0893843	0.314526	0.0402417	0.167071	0.288671	0.191357	0.0979854	0.120553	0.152465	0.140053	-0.230949	0.138733	1	0.164376
m6Ascore	-0.140948	0.58963	-0.175412	-0.110596	-0.278543	-0.168288	-0.25192	0.283281	-0.395599	0.470551	0.625312	0.509226	0.641638	0.366615	0.670676	-0.195584	-0.265637	0.362217	0.164376	1
