# Supplementary material for: Molecular Characterization and Clinical Relevance of N6-Methyladenosine Regulators in Metastatic Prostate Cancer
Source: Front Oncol. 2022 Jun 22;12:914692. doi: 10.3389/fonc.2022.914692 (PMC9257042; doi:10.3389/fonc.2022.914692)
Supplement: Supplementary Table S1 — Sample information. [file DataSheet_1.zip › tables - ╕▒▒╛/SupplementaryTable19.xlsx]

## Sheet: SupplementaryTable19_TCGA_m6Asc
Column1	time	status	m6Ascore	m6AscoreGroup
TCGA-V1-A9OQ-01A	12.19	0	0.308973	low
TCGA-V1-A8MK-01A	16.69	0	-1.23936	low
TCGA-XK-AAJT-01A	47.11	0	-0.785877	low
TCGA-EJ-5502-01A	38.47	0	-1.07756	low
TCGA-YJ-A8SW-01A	4.86	0	-0.0789959	low
TCGA-EJ-5525-01A	36.63	0	2.74649	high
TCGA-V1-A9OF-01A	38.9	0	-0.254533	low
TCGA-M7-A723-01A	25.07	0	-0.104187	low
TCGA-EJ-A8FP-01A	9.82	0	-1.41059	low
TCGA-EJ-7328-01A	27.66	0	1.02635	low
TCGA-VN-A88N-01A	25.16	0	-0.677079	low
TCGA-2A-A8VT-01A	45.11	0	-1.24029	low
TCGA-MG-AAMC-01A	5.68	0	0.730166	low
TCGA-YL-A8HM-01A	48.69	0	0.850059	low
TCGA-ZG-A9LN-01A	3.78	0	0.491266	low
TCGA-G9-6373-01A	26.64	0	0.16612	low
TCGA-EJ-A46B-01A	21.58	0	-1.69457	low
TCGA-KK-A8IK-01A	67.41	0	0.379241	low
TCGA-HC-A76X-01A	4.93	0	0.985059	low
TCGA-QU-A6IN-01A	140.08	0	-0.490357	low
TCGA-KK-A6E4-01A	115.05	1	2.13949	high
TCGA-CH-5764-01A	1.02	0	1.35705	high
TCGA-G9-6384-01A	25.13	0	-0.418761	low
TCGA-EJ-A65F-01A	18.4	0	-0.434451	low
TCGA-HI-7169-01A	88.17	0	-0.195489	low
TCGA-HC-A8CY-01A	9.53	0	-0.365572	low
TCGA-V1-A9ZK-01A	45.43	0	-0.037003	low
TCGA-HC-A76W-01A	7	0	0.386669	low
TCGA-KK-A59V-01A	113.01	0	-0.148857	low
TCGA-G9-6498-01A	64.13	0	-0.335499	low
TCGA-V1-A8MU-01A	61.63	0	-0.754536	low
TCGA-KK-A8I4-01A	74.21	0	-0.847667	low
TCGA-KK-A6E3-01A	67.54	0	0.84466	low
TCGA-G9-6385-01A	27.27	0	-0.82487	low
TCGA-G9-6362-01A	47.4	0	0.991438	low
TCGA-CH-5763-01A	11.99	0	-0.72698	low
TCGA-EJ-5514-01A	60.09	0	2.57547	high
TCGA-VP-A872-01A	119.28	0	-0.160609	low
TCGA-EJ-8472-01A	24.84	0	2.3779	high
TCGA-KK-A7B2-01A	36.1	0	-1.135	low
TCGA-KK-A7AQ-01A	52.89	0	-1.0779	low
TCGA-VN-A88O-01A	15.8	0	-0.282953	low
TCGA-CH-5752-01A	30.98	0	2.2291	high
TCGA-EJ-7317-01A	25.33	0	-0.658574	low
TCGA-HC-8256-01A	28.25	0	-0.232258	low
TCGA-V1-A8WN-01A	30.35	0	-1.11372	low
TCGA-ZG-A9LY-01A	12.16	0	0.370454	low
TCGA-HC-7078-01A	65.21	0	0.134183	low
TCGA-HI-7170-01A	82.85	0	0.0685397	low
TCGA-HC-A6AP-01A	2.33	0	0.337753	low
TCGA-G9-6348-01A	49.77	0	0.7888	low
TCGA-J4-A83I-01A	22.5	0	-1.5424	low
TCGA-ZG-A9L9-01A	20.27	0	1.12608	low
TCGA-CH-5741-01A	12.98	0	1.03938	low
TCGA-EJ-A7NM-01A	4.2	0	0.706268	low
TCGA-G9-6351-01A	67.28	0	-0.440971	low
TCGA-EJ-7330-01A	6.27	0	0.180188	low
TCGA-KK-A8IL-01A	20.63	1	-0.152471	low
TCGA-J4-A67K-01A	32.98	0	0.550398	low
TCGA-QU-A6IM-01A	40.97	0	-1.16602	low
TCGA-ZG-A9LZ-01A	22.73	0	0.428988	low
TCGA-HC-8265-01A	15.87	0	0.197766	low
TCGA-HC-A6AQ-01A	3.48	0	0.547987	low
TCGA-G9-6339-01A	83.8	0	0.181978	low
TCGA-EJ-5512-01A	56.93	0	1.22376	low
TCGA-G9-6371-01A	40.28	0	1.09153	low
TCGA-KK-A6E5-01A	68.1	0	-0.450601	low
TCGA-KC-A4BN-01A	59.63	0	-1.40332	low
TCGA-HC-A631-01A	1.77	0	0.271402	low
TCGA-CH-5788-01A	26.97	0	1.43523	high
TCGA-CH-5765-01A	23	0	1.77195	high
TCGA-HC-7744-01A	17.44	0	1.27624	low
TCGA-2A-A8W3-01A	28.35	0	0.189513	low
TCGA-V1-A8ML-01A	14.72	0	-0.746232	low
TCGA-EJ-5524-01A	61.83	0	2.29661	high
TCGA-H9-A6BY-01A	3.68	0	0.434651	low
TCGA-XK-AAJU-01A	51.77	0	-0.68094	low
TCGA-VP-AA1N-01A	44.84	0	0.172637	low
TCGA-HC-A6HY-01A	4.4	0	0.0652732	low
TCGA-CH-5754-01A	2.04	0	0.529307	low
TCGA-M7-A724-01A	29.2	0	-1.68106	low
TCGA-Y6-A8TL-01A	32.59	0	0.0565119	low
TCGA-EJ-A8FO-01A	9.26	0	-0.0100504	low
TCGA-HC-7821-01A	31.41	0	-1.41142	low
TCGA-J4-A83K-01A	10.78	0	-0.124454	low
TCGA-KK-A7B1-01A	34.92	0	-0.813668	low
TCGA-KK-A7AP-01A	6.44	0	-0.929382	low
TCGA-H9-7775-01A	6.08	0	0.425314	low
TCGA-HC-7745-01A	23.69	0	-0.697986	low
TCGA-VN-A88P-01A	41.39	0	0.216934	low
TCGA-M7-A725-01A	18.82	0	1.00381	low
TCGA-CH-5753-01A	1.02	0	0.195186	low
TCGA-HC-7080-01A	36.33	0	-1.00906	low
TCGA-J9-A52E-01A	10.61	0	2.04138	high
TCGA-EJ-A8FN-01A	10.81	0	-0.161844	low
TCGA-V1-A9OH-01A	78.94	0	0.440986	low
TCGA-HC-7079-01A	38.9	0	-1.34242	low
TCGA-G9-7525-01A	32.65	0	0.942915	low
TCGA-VP-A87H-01A	21.78	0	-0.865072	low
TCGA-ZG-A9KY-01A	4.27	0	-0.662946	low
TCGA-J4-A83J-01A	22.86	0	-0.629417	low
TCGA-KK-A7B0-01A	43.66	0	0.240422	low
TCGA-HI-7168-01A	109.17	0	0.377101	low
TCGA-EJ-A65G-01A	21.88	0	-1.33052	low
TCGA-EJ-A7NN-01A	6.47	0	-1.81189	low
TCGA-YL-A8HO-01A	75.69	0	-0.520274	low
TCGA-EJ-5501-01A	44.84	0	-0.409205	low
TCGA-EJ-A46D-01A	20.57	0	-0.284456	low
TCGA-KK-A8IM-01A	62.91	0	0.181325	low
TCGA-QU-A6IL-01A	3.19	0	-1.5301	low
TCGA-KK-A8IH-01A	66.13	0	-0.497182	low
TCGA-HC-8266-01A	15.54	0	-0.0201001	low
TCGA-EJ-7788-01A	28.22	0	1.05064	low
TCGA-G9-6499-01A	50.69	0	0.0257131	low
TCGA-KK-A7AZ-01A	49.9	0	0.83072	low
TCGA-G9-6338-01A	66.62	0	0.266007	low
TCGA-G9-6361-01A	46.48	0	0.373696	low
TCGA-G9-A9S4-01A	29.76	0	0.24241	low
TCGA-EJ-8474-01A	25.16	0	0.776614	low
TCGA-J4-A6M7-01A	16.82	0	1.1058	low
TCGA-EJ-7314-01A	37.78	0	0.25818	low
TCGA-EJ-A46E-01A	17.21	0	-1.30372	low
TCGA-YL-A9WI-01A	53.32	0	-0.113643	low
TCGA-KC-A4BR-01A	44.32	0	-2.14061	low
TCGA-J4-A67R-01A	29.89	0	-0.568753	low
TCGA-2A-AAYU-01A	20.2	0	-0.578036	low
TCGA-G9-6364-01A	39.36	0	0.311585	low
TCGA-KK-A59X-01A	83.28	0	-1.83724	low
TCGA-EJ-5516-01A	62.06	0	1.48096	high
TCGA-CH-5761-01A	0.92	0	0.27449	low
TCGA-HC-7740-01A	23.55	0	-1.4788	low
TCGA-V1-A9OT-01A	15.64	0	0.178397	low
TCGA-G9-6329-01A	41.59	0	1.24417	low
TCGA-ZG-A8QZ-01A	10.12	0	0.648654	low
TCGA-KK-A6E7-01A	90.67	0	1.74926	high
TCGA-CH-5737-01A	2.99	0	-0.470138	low
TCGA-CH-5750-01A	13.01	0	0.764954	low
TCGA-FC-A66V-01A	17.21	0	-0.97222	low
TCGA-KC-A7FE-01A	11.56	0	-0.958458	low
TCGA-HC-A8D1-01A	18.82	0	-0.0624886	low
TCGA-V1-A9Z9-01A	17.74	0	0.510411	low
TCGA-FC-A8O0-01A	20.24	0	-0.901538	low
TCGA-ZG-A9L6-01A	22.57	0	-1.01647	low
TCGA-HC-7231-01A	30.85	0	1.32346	high
TCGA-VP-A87E-01A	66.92	0	-2.19357	low
TCGA-V1-A8MM-01A	39.26	0	-0.824804	low
TCGA-EJ-5527-01A	58.41	0	1.5443	high
TCGA-CH-5738-01A	6.96	0	0.688946	low
TCGA-KK-A6E6-01A	113.24	0	0.561192	low
TCGA-EJ-A7NG-01A	14.19	0	-1.10549	low
TCGA-KK-A8IG-01A	82.29	0	0.108776	low
TCGA-EJ-7789-01A	36.3	0	1.96167	high
TCGA-HC-A6HX-01A	1.25	0	-0.586542	low
TCGA-KK-A7AY-01A	57.62	0	0.17323	low
TCGA-VN-A88L-01A	24.51	0	-0.118222	low
TCGA-EJ-5499-01A	46.48	0	1.98217	high
TCGA-2A-A8VV-01A	22.04	0	1.14904	low
TCGA-XK-AAJR-01A	36.93	0	-0.962625	low
TCGA-V1-A9Z8-01A	27.17	0	-0.162685	low
TCGA-HC-7075-01A	19.74	0	-0.505654	low
TCGA-J4-A83L-01A	23.65	0	-0.973538	low
TCGA-EJ-AB27-01A	4.76	0	-0.541539	low
TCGA-J9-A8CK-01A	10.55	0	-0.0212249	low
TCGA-HC-7752-01A	25.69	0	-0.954768	low
TCGA-G9-6365-01A	44.78	0	1.19101	low
TCGA-CH-5772-01A	15.97	0	1.8221	high
TCGA-QU-A6IP-01A	86.07	0	-1.14295	low
TCGA-EJ-5505-01A	30.29	0	1.26051	low
TCGA-KK-A59Y-01A	64.65	0	-1.36689	low
TCGA-HC-A632-01A	2	0	0.644339	low
TCGA-ZG-A9MC-01A	14.95	0	-0.430905	low
TCGA-HC-A9TH-01A	27.73	0	0.309231	low
TCGA-ZG-A8QY-01A	13.27	0	0.071914	low
TCGA-KK-A6E8-01A	58.15	0	0.189498	low
TCGA-CH-5751-01A	34.99	0	2.04833	high
TCGA-HI-7171-01A	43.66	1	1.88243	high
TCGA-HC-7077-01A	69.48	0	-0.564286	low
TCGA-KC-A7FD-01A	8.87	0	0.31664	low
TCGA-HC-A8D0-01A	25.46	0	1.27095	low
TCGA-EJ-7792-01A	45.86	0	0.810151	low
TCGA-EJ-A65E-01A	13.7	0	0.362019	low
TCGA-G9-A9S7-01A	23.92	0	1.56622	high
TCGA-J4-A83N-01A	32.59	0	0.323859	low
TCGA-TK-A8OK-01A	0.89	0	-0.996294	low
TCGA-EJ-A46F-01A	25.72	0	0.603043	low
TCGA-EJ-5503-01A	45.7	0	-1.30298	low
TCGA-J4-8198-01A	20.17	0	0.996431	low
TCGA-EJ-7315-01A	33.11	0	0.50377	low
TCGA-YL-A9WH-01A	14.03	0	-0.0520348	low
TCGA-KK-A8IF-01A	26.41	0	0.0565282	low
TCGA-J4-A67S-01A	27.37	0	-0.0278594	low
TCGA-ZG-A9ND-01A	13.47	0	-0.82008	low
TCGA-G9-6363-01A	45.27	0	3.61624	high
TCGA-HC-A6AN-01A	1.61	0	0.839935	low
TCGA-VN-A88M-01A	6.21	0	0.531399	low
TCGA-G9-6342-01A	55.72	0	0.208322	low
TCGA-J4-A83M-01A	17.84	0	-1.14587	low
TCGA-ZG-A9LM-01A	12.42	0	1.06122	low
TCGA-EJ-A46G-01A	21.94	0	-0.491098	low
TCGA-G9-6353-01A	50.66	0	-1.27159	low
TCGA-QU-A6IO-01A	122.08	0	-0.870853	low
TCGA-J4-A67T-01A	6.01	0	-0.837722	low
TCGA-HC-A6AO-01A	17.41	0	0.387286	low
TCGA-Y6-A9XI-01A	17.28	0	-1.52364	low
TCGA-EJ-5504-01A	46.88	0	1.15047	low
TCGA-V1-A9O5-01A	63.47	0	-0.410293	low
TCGA-KK-A59Z-01A	86.33	0	0.404181	low
TCGA-CH-5740-01A	1.02	0	1.89188	high
TCGA-HC-7742-01A	30.81	0	-0.303919	low
TCGA-J4-AAU2-01A	27.1	0	-0.383946	low
TCGA-ZG-A9LB-01A	19.15	0	1.00962	low
TCGA-HC-A48F-01A	22.34	0	0.228937	low
TCGA-CH-5739-01A	22.04	0	0.357205	low
TCGA-HC-7230-01A	32.88	0	0.461854	low
TCGA-EJ-5526-01A	62.71	0	2.63249	high
TCGA-EJ-A7NF-01A	8.21	0	0.320851	low
TCGA-EJ-7791-01A	36.73	0	-0.64279	low
TCGA-XK-AAIR-01A	31.93	0	0.521445	low
TCGA-XK-AAJ3-01A	41.46	0	-1.0858	low
TCGA-EJ-5515-01A	60.18	0	1.16553	low
TCGA-EJ-7327-01A	30.32	0	1.20621	low
TCGA-XJ-A9DQ-01A	2.99	0	-0.192722	low
TCGA-V1-A9Z7-01A	28.71	0	2.22346	high
TCGA-FC-A5OB-01A	22.34	0	1.31555	high
TCGA-EJ-A65D-01A	12.91	0	1.32304	high
TCGA-CH-5762-01A	43.99	0	1.1774	low
TCGA-YL-A8SI-01A	53.02	0	0.73374	low
TCGA-HC-7233-01A	44.51	0	1.05428	low
TCGA-G9-6378-01A	37.94	0	0.637731	low
TCGA-HC-7210-01A	28.52	0	-2.01008	low
TCGA-VP-A87C-01A	55.52	0	-0.215434	low
TCGA-EJ-5519-01A	64.45	0	0.0247391	low
TCGA-G9-6332-01A	87.29	0	-0.539684	low
TCGA-ZG-A9LS-01A	16.95	0	0.179545	low
TCGA-ZG-A9M4-01A	17.97	0	0.689873	low
TCGA-J4-A67O-01A	27.56	0	-0.613119	low
TCGA-J4-A6G1-01A	25.26	0	0.611763	low
TCGA-CH-5746-01A	24.01	0	1.29207	high
TCGA-CH-5769-01A	2.04	0	2.23642	high
TCGA-EJ-A6RA-01A	11.6	0	-0.644083	low
TCGA-YL-A8S8-01A	62.09	0	-0.631915	low
TCGA-HC-7737-01A	35.81	0	-1.48147	low
TCGA-XQ-A8TB-01A	25.3	0	0.436777	low
TCGA-EJ-5531-01A	41.82	0	0.190575	low
TCGA-EJ-5497-01A	13.3	0	1.39385	high
TCGA-X4-A8KS-01A	32.16	0	-0.018688	low
TCGA-KK-A7AW-01A	34.63	0	-0.89216	low
TCGA-SU-A7E7-01A	18.1	0	-1.35733	low
TCGA-VP-A878-01A	102.83	0	-0.734589	low
TCGA-HC-8261-01A	17.94	0	-0.872633	low
TCGA-YL-A8SC-01A	41.43	0	-0.420136	low
TCGA-EJ-7782-01A	38.34	0	-0.635211	low
TCGA-J4-AATZ-01A	13.53	0	-1.28805	low
TCGA-J9-A8CM-01A	15.21	0	0.187805	low
TCGA-YL-A9WL-01A	24.31	0	-0.352721	low
TCGA-VN-A88I-01A	8.84	0	-0.257543	low
TCGA-EJ-5507-01A	47.86	0	1.71619	high
TCGA-G9-6367-01A	40.14	0	-0.874265	low
TCGA-EJ-7793-01A	3.75	0	0.00540133	low
TCGA-XJ-A9DK-01A	9.03	0	0.486393	low
TCGA-YL-A8SB-01A	56.47	0	-0.00774559	low
TCGA-EJ-7781-01A	35.25	0	0.1767	low
TCGA-HC-7749-01A	23.78	0	0.548095	low
TCGA-YL-A9WK-01A	70.17	0	0.490492	low
TCGA-EJ-5542-01A	49.7	0	2.29847	high
TCGA-CH-5792-01A	2.99	0	-1.35134	low
TCGA-EJ-5508-01A	64.55	0	2.39795	high
TCGA-V1-A9OL-01A	62.84	0	-0.259686	low
TCGA-G9-6343-01A	80.49	0	-0.181838	low
TCGA-EJ-A65M-01A	7.56	0	0.246532	low
TCGA-VP-A87B-01A	89.42	0	-2.33719	low
TCGA-HC-7209-01A	14.45	0	0.145826	low
TCGA-G9-6354-01A	67.87	0	-0.428498	low
TCGA-G9-6379-01A	58.41	0	-0.0185576	low
TCGA-G9-7521-01A	30.95	0	0.546282	low
TCGA-EJ-A46H-01A	23.78	0	-2.4325	low
TCGA-ZG-A8QX-01A	14.52	0	-0.271703	low
TCGA-FC-7961-01A	15.41	0	0.87077	low
TCGA-V1-A9OA-01A	20.89	0	-0.657672	low
TCGA-EJ-A7NJ-01A	6.47	0	-1.49704	low
TCGA-KK-A8ID-01A	69.22	0	-0.00399643	low
TCGA-HC-7738-01A	31.67	0	-0.677515	low
TCGA-EJ-5496-01A	19.55	0	1.66251	high
TCGA-G9-7509-01A	52.89	0	0.23053	low
TCGA-XQ-A8TA-01A	4.8	1	0.519684	low
TCGA-KK-A7AV-01A	27	0	-1.17988	low
TCGA-EJ-A8FU-01A	4.53	0	-1.43269	low
TCGA-HC-8262-01A	22.31	0	0.95614	low
TCGA-EJ-A46I-01A	21.94	0	-1.0743	low
TCGA-V1-A8MG-01A	28.15	0	-0.482108	low
TCGA-ZG-A9L4-01A	36.4	0	0.521374	low
TCGA-J4-8200-01A	40.01	0	0.0329114	low
TCGA-KK-A8I9-01A	32.88	0	-0.42595	low
TCGA-HC-8259-01A	30.35	0	0.012632	low
TCGA-V1-A8WV-01A	22.54	0	-1.23512	low
TCGA-CH-5771-01A	13.01	0	-1.1485	low
TCGA-CH-5794-01A	28.98	0	0.00767011	low
TCGA-V1-A8WS-01A	15.57	0	2.48807	high
TCGA-EJ-5506-01A	45.37	0	0.739433	low
TCGA-V1-A9O7-01A	82.1	0	-0.568433	low
TCGA-EJ-7783-01A	25.85	0	0.0715642	low
TCGA-V1-A9OX-01A	37.25	0	-1.11262	low
TCGA-XK-AAJP-01A	41.36	0	-0.177546	low
TCGA-XK-AAK1-01A	32.16	0	-1.03726	low
TCGA-2A-A8VX-01A	45.27	0	-0.0477477	low
TCGA-G9-6356-01A	47.11	0	0.400273	low
TCGA-G9-6377-01A	31.47	0	-0.43912	low
TCGA-HC-7232-01A	38.14	0	0.474549	low
TCGA-EJ-5518-01A	69.58	0	-0.0738854	low
TCGA-VP-A87D-01A	60.87	0	-0.160352	low
TCGA-HC-7211-01A	40.11	0	-0.362943	low
TCGA-HC-7750-01A	17.15	0	-0.186027	low
TCGA-EJ-A7NH-01A	15.57	0	-1.28827	low
TCGA-HC-8216-01A	22.4	0	1.21962	low
TCGA-EJ-A65B-01A	23.32	0	-0.614665	low
TCGA-EJ-5530-01A	60.18	0	-0.0237655	low
TCGA-KC-A7FA-01A	19.65	0	0.442077	low
TCGA-KK-A6E0-01A	48.72	0	0.58932	low
TCGA-EJ-5498-01A	56.5	0	0.476971	low
TCGA-HC-8260-01A	22.54	0	0.063482	low
TCGA-4L-AA1F-01A	11.5	0	-0.106836	low
TCGA-EJ-5517-01A	62.06	0	1.76756	high
TCGA-VP-A879-01A	23.92	1	-1.63946	low
TCGA-KC-A7F6-01A	8.64	0	0.991253	low
TCGA-YL-A8HJ-01A	52.92	0	-0.354136	low
TCGA-ZG-A8QW-01A	3.09	0	0.266197	low
TCGA-KK-A5A1-01A	81.11	1	1.72936	high
TCGA-HC-A6AL-01A	2.2	0	1.56852	high
TCGA-J9-A8CL-01A	13.3	0	-0.510717	low
TCGA-KK-A8IC-01A	67.38	0	-0.621391	low
TCGA-EJ-7794-01A	42.9	0	0.0861614	low
TCGA-KK-A6DY-01A	141.1	0	-0.613926	low
TCGA-J4-A67Q-01A	32.03	0	-0.330921	low
TCGA-J4-A6G3-01A	27.89	0	-0.139175	low
TCGA-EJ-A6RC-01A	28.68	0	-0.923482	low
TCGA-G9-6366-01A	63.96	0	-0.0573124	low
TCGA-HC-A4ZV-01A	0.76	0	-0.108217	low
TCGA-G9-6494-01A	58.18	0	-1.04954	low
TCGA-KK-A7AU-01A	58.31	0	-0.766915	low
TCGA-CH-5748-01A	1.02	0	0.923868	low
TCGA-YL-A8SA-01A	16.82	0	-2.17941	low
TCGA-ZG-A9L5-01A	29.83	0	-0.122032	low
TCGA-G9-6333-01A	80.98	0	-2.52548	low
TCGA-G9-7519-01A	27.89	0	-1.04012	low
TCGA-KK-A8I8-01A	31.77	0	2.47026	high
TCGA-2A-A8VL-01A	20.4	0	-1.20653	low
TCGA-FC-7708-01A	28.38	0	-0.710906	low
TCGA-V1-A8WW-01A	35.41	0	-1.51917	low
TCGA-M7-A71Y-01A	16.2	0	0.343144	low
TCGA-YL-A9WJ-01A	60.94	1	-1.3875	low
TCGA-V1-A8X3-01A	6.64	0	-1.20563	low
TCGA-ZG-A9LU-01A	19.02	0	0.507968	low
TCGA-XJ-A83F-01A	37.02	0	0.432418	low
TCGA-VN-A88K-01A	25.49	0	-0.343826	low
TCGA-HC-A9TE-01A	19.28	0	-0.629419	low
TCGA-EJ-7115-01A	88.27	0	-0.329883	low
TCGA-V1-A8MF-01A	47.6	0	0.104819	low
TCGA-XJ-A9DI-01A	48	0	-0.162712	low
TCGA-V1-A9ZI-01A	53.88	0	0.89601	low
TCGA-XK-AAJA-01A	30.55	0	-2.04061	low
TCGA-G9-A9S0-01A	25.99	1	1.65903	high
TCGA-ZG-A9L0-01A	11.66	0	0.592365	low
TCGA-EJ-7125-01A	93.63	0	-0.464515	low
TCGA-EJ-8468-01A	77.1	0	-0.226345	low
TCGA-CH-5790-01A	32	0	0.817577	low
TCGA-M7-A71Z-01A	21.12	0	-0.320104	low
TCGA-J9-A52C-01A	5.85	0	0.0386664	low
TCGA-HC-7820-01A	24.54	0	-0.303023	low
TCGA-XJ-A83G-01A	48	0	-0.506222	low
TCGA-G9-6496-01A	56.7	0	-0.541249	low
TCGA-KK-A6E1-01A	72.21	0	-0.85729	low
TCGA-ZG-A9N3-01A	11.47	0	1.92662	high
TCGA-VN-A88Q-01A	44.88	0	-0.1095	low
TCGA-G9-7523-01A	28.15	0	-0.130199	low
TCGA-KC-A4BL-01A	30.68	0	-0.33101	low
TCGA-KK-A8IB-01A	2.73	0	0.902425	low
TCGA-HC-8258-01A	27.83	0	-1.05325	low
TCGA-EJ-5494-01A	48.52	0	0.179264	low
TCGA-EJ-7331-01A	24.38	0	0.137053	low
TCGA-KC-A7F5-01A	2.99	0	-0.379396	low
TCGA-M7-A720-01A	12.61	0	-1.25224	low
TCGA-J4-A67L-01A	25.3	0	-0.12768	low
TCGA-V1-A8WL-01A	63.99	0	-0.504139	low
TCGA-G9-6370-01A	37.98	0	-0.268379	low
TCGA-CH-5789-01A	9.99	0	-0.966607	low
TCGA-KK-A8I7-01A	65.77	0	-0.666965	low
TCGA-EJ-A8FS-01A	8.74	0	-0.882168	low
TCGA-VP-A875-01A	75.85	0	-0.283536	low
TCGA-CH-5743-01A	13.96	0	0.232494	low
TCGA-EJ-A65J-01A	14.82	0	-0.292258	low
TCGA-XJ-A9DX-01A	31.96	0	-1.37319	low
TCGA-H9-A6BX-01A	30.91	0	-0.650776	low
TCGA-J9-A8CP-01A	12.68	0	-0.128739	low
TCGA-HC-7212-01A	28.58	0	0.258347	low
TCGA-M7-A721-01A	13.14	0	-0.128838	low
TCGA-J4-A67M-01A	30.91	0	-0.405816	low
TCGA-X4-A8KQ-01A	45.43	0	-0.0273369	low
TCGA-HC-A6AS-01A	1.45	0	0.0830761	low
TCGA-2A-AAYO-01A	41.79	0	-0.332075	low
TCGA-CH-5744-01A	1.97	0	-2.1222	low
TCGA-2A-A8W1-01A	3.68	0	0.0699336	low
TCGA-EJ-5522-01A	68.3	0	1.57137	high
TCGA-TP-A8TV-01A	20.04	0	-1.29612	low
TCGA-YL-A8HK-01A	48.98	0	-0.431937	low
TCGA-ZG-A9L1-01A	42.77	0	1.49209	high
TCGA-ZG-A9NI-01A	4.34	0	-0.634479	low
TCGA-V1-A9O9-01A	94.28	0	0.641928	low
TCGA-J9-A52D-01A	6.96	0	0.43307	low
TCGA-KK-A8II-01A	113.9	1	-0.782556	low
TCGA-HC-7081-01A	37.32	0	-0.427122	low
TCGA-EJ-8469-01A	76.35	0	2.13956	high
TCGA-YL-A9WY-01A	36.07	0	0.362961	low
TCGA-EJ-5511-01A	48.49	0	-0.647877	low
TCGA-XK-AAIV-01A	37.22	0	0.940908	low
TCGA-FC-A4JI-01A	28.81	0	1.40472	high
TCGA-EJ-7784-01A	25.66	0	-0.111707	low
TCGA-V1-A9OY-01A	35.05	0	-0.417153	low
TCGA-CH-5766-01A	1.02	0	-0.00819315	low
TCGA-HC-7747-01A	24.57	0	0.991656	low
TCGA-YL-A8HL-01A	51.41	0	-1.21454	low
TCGA-EJ-5521-01A	74.87	0	0.300966	low
TCGA-2A-AAYF-01A	44.81	0	-0.799177	low
TCGA-J9-A8CN-01A	40.64	0	-1.2031	low
TCGA-VN-A88R-01A	25.76	0	-0.637898	low
TCGA-G9-6336-01A	67.94	0	-0.126232	low
TCGA-G9-7510-01A	38.93	0	-0.847424	low
TCGA-KK-A8IA-01A	63.44	0	-1.17726	low
TCGA-HC-8213-01A	19.35	0	1.27498	low
TCGA-VP-A87J-01A	58.28	0	-1.04669	low
TCGA-KK-A8I6-01A	21.94	0	0.462872	low
TCGA-YL-A9WX-01A	49.87	0	-2.04874	low
TCGA-KC-A4BV-01A	43.63	0	0.201323	low
TCGA-EJ-8470-01A	38.07	0	0.874559	low
TCGA-J4-AATV-01A	18.17	0	-1.37424	low
TCGA-TP-A8TT-01A	17.28	0	-0.334575	low
TCGA-EJ-7321-01A	27.07	0	1.42113	high
TCGA-KK-A7B4-01A	32.42	0	-0.0212518	low
TCGA-EJ-7797-01A	32.29	0	0.872154	low
TCGA-CH-5791-01A	32.98	0	-0.167066	low
TCGA-HC-7818-01A	30.81	0	0.466799	low
TCGA-J9-A52B-01A	13.86	0	0.664323	low
TCGA-CH-5768-01A	24.01	0	1.39632	high
TCGA-HC-7736-01A	36.24	0	-1.8957	low
TCGA-EJ-7786-01A	36.01	0	0.405136	low
TCGA-KK-A7B3-01A	29.53	0	-0.655996	low
TCGA-FC-A6HD-01A	25.92	0	1.27665	high
TCGA-EJ-A7NK-01A	15.64	0	-1.89109	low
TCGA-V1-A9ZG-01A	49.84	0	1.01079	low
TCGA-ZG-A9L2-01A	37.91	0	1.05507	low
TCGA-2A-A8VO-01A	55.88	0	-1.32314	low
TCGA-G9-7522-01A	35.41	0	-0.00841962	low
TCGA-EJ-7123-01A	84.49	0	-0.596511	low
TCGA-XJ-A83H-01A	42.05	0	-1.78671	low
TCGA-HC-8257-01A	23.85	0	1.24921	low
TCGA-KK-A8IJ-01A	51.22	0	-1.35013	low
TCGA-EJ-AB20-01A	4.3	0	0.488196	low
TCGA-VP-A876-01A	109.49	0	1.80819	high
TCGA-CH-5767-01A	15.05	0	-0.948147	low
TCGA-EJ-5495-01A	57.82	0	1.23196	low
TCGA-XK-AAIW-01A	40.01	0	2.524	high
TCGA-EJ-5510-01A	61.99	0	0.705419	low
TCGA-EJ-7785-01A	38.67	0	0.269555	low
TCGA-G9-6347-01A	68.63	0	-0.392128	low
TCGA-VN-A943-01A	16.29	0	-1.86541	low
TCGA-HC-7819-01A	17.84	0	0.331165	low
TCGA-HC-7748-01A	26.02	0	-0.672457	low
TCGA-J4-A67N-01A	30.78	0	-0.48134	low
TCGA-KC-A7F3-01A	21.85	0	-0.0991414	low
TCGA-WW-A8ZI-01A	14.75	0	-0.294771	low
TCGA-HC-7213-01A	40.05	0	0.00634112	low
TCGA-V1-A9ZR-01A	44.71	0	0.910156	low
TCGA-M7-A722-01A	34.82	0	0.593037	low
TCGA-XA-A8JR-01A	12.35	0	-0.0613552	low
TCGA-KK-A6E2-01A	165.05	0	0.626379	low
TCGA-CH-5745-01A	2.99	0	-0.8224	low
TCGA-EJ-5532-01A	60.05	0	0.230748	low
TCGA-EJ-5509-01A	48.09	0	-0.117568	low
TCGA-VP-A87K-01A	42.9	0	-0.516267	low
TCGA-KK-A8I5-01A	101.71	0	0.0889556	low
TCGA-YL-A8S9-01A	60.51	0	-0.759759	low
TCGA-G9-6369-01A	39.91	0	-1.25284	low
