# Supplementary material for: Molecular Characterization and Clinical Relevance of N6-Methyladenosine Regulators in Metastatic Prostate Cancer
Source: Front Oncol. 2022 Jun 22;12:914692. doi: 10.3389/fonc.2022.914692 (PMC9257042; doi:10.3389/fonc.2022.914692)
Supplement: Supplementary Table S1 — Sample information. [file DataSheet_1.zip › tables - ╕▒▒╛/SupplementaryTable2.xlsx]

## Sheet: SupplementaryTable2_cnv_Primary
gene	gain	loss
METTL3	0.00209205	0.0167364
METTL14	0.0083682	0.0502092
RBM15	0.00209205	0.0460251
RBM15B	0	0.0167364
WTAP	0.0104603	0.0376569
KIAA1429	0.0334728	0.0292887
CBLL1	0.0146444	0.0292887
ZC3H13	0.0083682	0.292887
ALKBH5	0.0271967	0.0083682
FTO	0.0083682	0.041841
YTHDC1	0.0083682	0.0292887
YTHDC2	0.0083682	0.0753138
YTHDF1	0.0230126	0.0041841
YTHDF2	0.0041841	0.0271967
YTHDF3	0.0167364	0.041841
IGF2BP1	0.0209205	0.00209205
HNRNPA2B1	0.0146444	0.0041841
HNRNPC	0.00209205	0.0188285
FMR1	0.0188285	0.0188285
LRPPRC	0.00627615	0.0481172
ELAVL1	0.0041841	0.0167364

## Sheet: SupplementaryTable2_cnv_NEPC
gene	gain	loss
METTL3	0.466667	0
METTL14	0.266667	0.266667
RBM15	0.333333	0.4
RBM15B	0.266667	0.466667
WTAP	0.4	0.133333
KIAA1429	0.466667	0
CBLL1	0.4	0.0666667
ZC3H13	0.2	0.533333
ALKBH5	0.333333	0.0666667
FTO	0.133333	0.6
YTHDC1	0.133333	0
YTHDC2	0.2	0.133333
YTHDF1	0.4	0
YTHDF2	0.333333	0.266667
YTHDF3	0.533333	0.0666667
IGF2BP1	0.333333	0.4
HNRNPA2B1	0.4	0
HNRNPC	0.466667	0
FMR1	0.466667	0
LRPPRC	0.4	0.2
ELAVL1	0.533333	0.0666667

## Sheet: SupplementaryTable2_cnv_Metasta
gene	gain	loss
METTL3	0.125	0.0925926
METTL14	0.0601852	0.199074
RBM15	0.0648148	0.203704
RBM15B	0.134259	0.111111
WTAP	0.0925926	0.180556
KIAA1429	0.680556	0.00925926
CBLL1	0.319444	0.0740741
ZC3H13	0.0231481	0.638889
ALKBH5	0.143519	0.263889
FTO	0.0694444	0.351852
YTHDC1	0.115741	0.185185
YTHDC2	0.087963	0.305556
YTHDF1	0.314815	0.0185185
YTHDF2	0.0694444	0.162037
YTHDF3	0.569444	0.0462963
IGF2BP1	0.24537	0.037037
HNRNPA2B1	0.407407	0.0416667
HNRNPC	0.115741	0.106481
FMR1	0.273148	0.134259
LRPPRC	0.0648148	0.152778
ELAVL1	0.0509259	0.199074

## Sheet: SupplementaryTable2_cnv_Adeno
gene	gain	loss
METTL3	0.258065	0
METTL14	0.322581	0.16129
RBM15	0.387097	0.0645161
RBM15B	0.387097	0.0322581
WTAP	0.258065	0.0967742
KIAA1429	0.741935	0
CBLL1	0.548387	0
ZC3H13	0.225806	0.290323
ALKBH5	0.193548	0.258065
FTO	0.290323	0.129032
YTHDC1	0.322581	0.0967742
YTHDC2	0.419355	0.193548
YTHDF1	0.516129	0.0322581
YTHDF2	0.322581	0.16129
YTHDF3	0.612903	0.0645161
IGF2BP1	0.451613	0.0322581
HNRNPA2B1	0.580645	0.0322581
HNRNPC	0.258065	0
FMR1	0.419355	0
LRPPRC	0.322581	0.0322581
ELAVL1	0.16129	0.129032
