# Supplementary material for: Molecular Characterization and Clinical Relevance of N6-Methyladenosine Regulators in Metastatic Prostate Cancer
Source: Front Oncol. 2022 Jun 22;12:914692. doi: 10.3389/fonc.2022.914692 (PMC9257042; doi:10.3389/fonc.2022.914692)
Supplement: Supplementary Table S1 — Sample information. [file DataSheet_1.zip › tables - ╕▒▒╛/SupplementaryTable3.csv]

from	to	spearman	pvalue	ewidth	ecolor
METTL3	HNRNPC	0.365761234	0.001821838	0.365761234	#FE999B
METTL14	WTAP	0.441234417	0.000117379	0.441234417	#FE999B
METTL14	KIAA1429	0.363313213	0.001963006	0.363313213	#FE999B
METTL14	YTHDC1	0.390677398	0.000825768	0.390677398	#FE999B
METTL14	YTHDC2	0.485915493	2.22651E-05	0.485915493	#FE999B
METTL14	HNRNPC	0.359221999	0.002221069	0.359221999	#FE999B
METTL14	FMR1	0.36635116	0.001677116	0.36635116	#FE999B
METTL14	LRPPRC	0.385513078	0.000977644	0.385513078	#FE999B
RBM15	WTAP	-0.361907796	0.001927302	0.361907796	#D0DCE9
RBM15	HNRNPA2B1	0.326995305	0.005580436	0.326995305	#FE999B
RBM15B	CBLL1	0.418947015	0.000312782	0.418947015	#FE999B
RBM15B	ZC3H13	0.352045607	0.002748372	0.352045607	#FE999B
RBM15B	ALKBH5	0.641750503	1.8894E-09	0.641750503	#FE999B
RBM15B	YTHDF1	0.663950369	0	0.663950369	#FE999B
RBM15B	YTHDF2	0.68050537	6.65195E-11	0.68050537	#FE999B
RBM15B	YTHDF3	0.375352113	0.001352769	0.375352113	#FE999B
RBM15B	IGF2BP1	-0.325654352	0.005583591	0.325654352	#D0DCE9
RBM15B	ELAVL1	0.709590879	0	0.709590879	#FE999B
WTAP	ALKBH5	0.353373184	0.002503666	0.353373184	#FE999B
WTAP	HNRNPC	0.412578912	0.000349664	0.412578912	#FE999B
WTAP	LRPPRC	0.391468741	0.000735931	0.391468741	#FE999B
WTAP	ELAVL1	0.405721041	0.000447695	0.405721041	#FE999B
KIAA1429	ZC3H13	-0.355130785	0.002509274	0.355130785	#D0DCE9
KIAA1429	YTHDC2	0.34232059	0.003641554	0.34232059	#FE999B
KIAA1429	YTHDF3	0.426089873	0.000241607	0.426089873	#FE999B
KIAA1429	HNRNPC	0.35325285	0.00265248	0.35325285	#FE999B
KIAA1429	LRPPRC	0.466633132	5.0228E-05	0.466633132	#FE999B
CBLL1	ALKBH5	0.406975184	0.00047648	0.406975184	#FE999B
CBLL1	YTHDF1	0.528772636	3.08901E-06	0.528772636	#FE999B
CBLL1	YTHDF2	0.555856437	4.84974E-07	0.555856437	#FE999B
CBLL1	YTHDF3	0.397350771	0.000661375	0.397350771	#FE999B
CBLL1	ELAVL1	0.501173709	1.13238E-05	0.501173709	#FE999B
ZC3H13	YTHDF1	0.332427901	0.004807819	0.332427901	#FE999B
ALKBH5	YTHDF1	0.561602951	5.7556E-07	0.561602951	#FE999B
ALKBH5	YTHDF2	0.662916356	3.01282E-10	0.662916356	#FE999B
ALKBH5	YTHDF3	0.458081824	7.10417E-05	0.458081824	#FE999B
ALKBH5	IGF2BP1	-0.361061044	0.001978615	0.361061044	#D0DCE9
ALKBH5	FMR1	0.36117003	0.001971942	0.36117003	#FE999B
ALKBH5	ELAVL1	0.712474849	0	0.712474849	#FE999B
YTHDC1	HNRNPA2B1	0.586317907	1.4564E-07	0.586317907	#FE999B
YTHDC1	FMR1	0.326310583	0.005483048	0.326310583	#FE999B
YTHDF1	YTHDF2	0.593046555	5.05112E-08	0.593046555	#FE999B
YTHDF1	YTHDF3	0.312340711	0.00823974	0.312340711	#FE999B
YTHDF1	ELAVL1	0.756170355	0	0.756170355	#FE999B
YTHDF2	YTHDF3	0.430536809	0.00017845	0.430536809	#FE999B
YTHDF2	IGF2BP1	-0.316029601	0.007256667	0.316029601	#D0DCE9
YTHDF2	HNRNPA2B1	0.331927665	0.00468577	0.331927665	#FE999B
YTHDF2	FMR1	0.325290498	0.005640037	0.325290498	#FE999B
YTHDF2	LRPPRC	0.385248032	0.000907985	0.385248032	#FE999B
YTHDF2	ELAVL1	0.781294276	9.11719E-16	0.781294276	#FE999B
YTHDF3	FMR1	0.378960253	0.001118186	0.378960253	#FE999B
YTHDF3	ELAVL1	0.492119383	1.69732E-05	0.492119383	#FE999B
IGF2BP1	HNRNPA2B1	-0.357404645	0.002214558	0.357404645	#D0DCE9
IGF2BP1	HNRNPC	-0.31580891	0.007299705	0.31580891	#D0DCE9
IGF2BP1	LRPPRC	-0.3074059	0.009114114	0.3074059	#D0DCE9
IGF2BP1	ELAVL1	-0.317519702	0.006971859	0.317519702	#D0DCE9
HNRNPC	LRPPRC	0.506170355	9.01683E-06	0.506170355	#FE999B
HNRNPC	ELAVL1	0.329510396	0.005210025	0.329510396	#FE999B
FMR1	ELAVL1	0.430855389	0.000176272	0.430855389	#FE999B
LRPPRC	ELAVL1	0.443863179	0.000124118	0.443863179	#FE999B
