# Supplementary material for: Molecular Characterization and Clinical Relevance of N6-Methyladenosine Regulators in Metastatic Prostate Cancer
Source: Front Oncol. 2022 Jun 22;12:914692. doi: 10.3389/fonc.2022.914692 (PMC9257042; doi:10.3389/fonc.2022.914692)
Supplement: Supplementary Table S1 — Sample information. [file DataSheet_1.zip › tables - ╕▒▒╛/SupplementaryTable3.xls]

## Sheet: SupplementaryTable3
from	to	spearman	pvalue	ewidth	ecolor
METTL3	HNRNPC	0.365761	0.00182184	0.365761	#FE999B
METTL14	WTAP	0.441234	0.000117379	0.441234	#FE999B
METTL14	KIAA1429	0.363313	0.00196301	0.363313	#FE999B
METTL14	YTHDC1	0.390677	0.000825768	0.390677	#FE999B
METTL14	YTHDC2	0.485915	2.22651e-05	0.485915	#FE999B
METTL14	HNRNPC	0.359222	0.00222107	0.359222	#FE999B
METTL14	FMR1	0.366351	0.00167712	0.366351	#FE999B
METTL14	LRPPRC	0.385513	0.000977644	0.385513	#FE999B
RBM15	WTAP	-0.361908	0.0019273	0.361908	#D0DCE9
RBM15	HNRNPA2B1	0.326995	0.00558044	0.326995	#FE999B
RBM15B	CBLL1	0.418947	0.000312782	0.418947	#FE999B
RBM15B	ZC3H13	0.352046	0.00274837	0.352046	#FE999B
RBM15B	ALKBH5	0.641751	1.8894e-09	0.641751	#FE999B
RBM15B	YTHDF1	0.66395	0	0.66395	#FE999B
RBM15B	YTHDF2	0.680505	6.65195e-11	0.680505	#FE999B
RBM15B	YTHDF3	0.375352	0.00135277	0.375352	#FE999B
RBM15B	IGF2BP1	-0.325654	0.00558359	0.325654	#D0DCE9
RBM15B	ELAVL1	0.709591	0	0.709591	#FE999B
WTAP	ALKBH5	0.353373	0.00250367	0.353373	#FE999B
WTAP	HNRNPC	0.412579	0.000349664	0.412579	#FE999B
WTAP	LRPPRC	0.391469	0.000735931	0.391469	#FE999B
WTAP	ELAVL1	0.405721	0.000447695	0.405721	#FE999B
KIAA1429	ZC3H13	-0.355131	0.00250927	0.355131	#D0DCE9
KIAA1429	YTHDC2	0.342321	0.00364155	0.342321	#FE999B
KIAA1429	YTHDF3	0.42609	0.000241607	0.42609	#FE999B
KIAA1429	HNRNPC	0.353253	0.00265248	0.353253	#FE999B
KIAA1429	LRPPRC	0.466633	5.0228e-05	0.466633	#FE999B
CBLL1	ALKBH5	0.406975	0.00047648	0.406975	#FE999B
CBLL1	YTHDF1	0.528773	3.08901e-06	0.528773	#FE999B
CBLL1	YTHDF2	0.555856	4.84974e-07	0.555856	#FE999B
CBLL1	YTHDF3	0.397351	0.000661375	0.397351	#FE999B
CBLL1	ELAVL1	0.501174	1.13238e-05	0.501174	#FE999B
ZC3H13	YTHDF1	0.332428	0.00480782	0.332428	#FE999B
ALKBH5	YTHDF1	0.561603	5.7556e-07	0.561603	#FE999B
ALKBH5	YTHDF2	0.662916	3.01282e-10	0.662916	#FE999B
ALKBH5	YTHDF3	0.458082	7.10417e-05	0.458082	#FE999B
ALKBH5	IGF2BP1	-0.361061	0.00197861	0.361061	#D0DCE9
ALKBH5	FMR1	0.36117	0.00197194	0.36117	#FE999B
ALKBH5	ELAVL1	0.712475	0	0.712475	#FE999B
YTHDC1	HNRNPA2B1	0.586318	1.4564e-07	0.586318	#FE999B
YTHDC1	FMR1	0.326311	0.00548305	0.326311	#FE999B
YTHDF1	YTHDF2	0.593047	5.05112e-08	0.593047	#FE999B
YTHDF1	YTHDF3	0.312341	0.00823974	0.312341	#FE999B
YTHDF1	ELAVL1	0.75617	0	0.75617	#FE999B
YTHDF2	YTHDF3	0.430537	0.00017845	0.430537	#FE999B
YTHDF2	IGF2BP1	-0.31603	0.00725667	0.31603	#D0DCE9
YTHDF2	HNRNPA2B1	0.331928	0.00468577	0.331928	#FE999B
YTHDF2	FMR1	0.32529	0.00564004	0.32529	#FE999B
YTHDF2	LRPPRC	0.385248	0.000907985	0.385248	#FE999B
YTHDF2	ELAVL1	0.781294	9.11719e-16	0.781294	#FE999B
YTHDF3	FMR1	0.37896	0.00111819	0.37896	#FE999B
YTHDF3	ELAVL1	0.492119	1.69732e-05	0.492119	#FE999B
IGF2BP1	HNRNPA2B1	-0.357405	0.00221456	0.357405	#D0DCE9
IGF2BP1	HNRNPC	-0.315809	0.00729971	0.315809	#D0DCE9
IGF2BP1	LRPPRC	-0.307406	0.00911411	0.307406	#D0DCE9
IGF2BP1	ELAVL1	-0.31752	0.00697186	0.31752	#D0DCE9
HNRNPC	LRPPRC	0.50617	9.01683e-06	0.50617	#FE999B
HNRNPC	ELAVL1	0.32951	0.00521003	0.32951	#FE999B
FMR1	ELAVL1	0.430855	0.000176272	0.430855	#FE999B
LRPPRC	ELAVL1	0.443863	0.000124118	0.443863	#FE999B
