# Supplementary material for: Molecular Characterization and Clinical Relevance of N6-Methyladenosine Regulators in Metastatic Prostate Cancer
Source: Front Oncol. 2022 Jun 22;12:914692. doi: 10.3389/fonc.2022.914692 (PMC9257042; doi:10.3389/fonc.2022.914692)
Supplement: Supplementary Table S1 — Sample information. [file DataSheet_1.zip › tables - ╕▒▒╛/SupplementaryTable4.xlsx]

## Sheet: SupplementaryTable4_m6Acluster
sample	group
WCMC0_5_N	1
WCMC0_6_N	1
WCMC0_8_N	1
WCMC0_1_N	1
WCMC0_9_N	1
WCMC0_10_N	1
WCMC119_1_C	1
WCMC11_1_C	1
WCMC12_2_N	1
WCMC131_1_C	2
WCMC139_1_C	2
WCMC14_1_C	2
WCMC155_1_N	2
WCMC158_1_C	2
WCMC159_1_C	2
WCMC159_5_C	2
WCMC159_6_C	2
WCMC159_2_C	2
WCMC159_3_C	2
WCMC161_1_C	1
WCMC162_1_C	1
WCMC163_1_N	2
WCMC164_1_C	2
WCMC169_1_C	1
WCMC170_1_C	1
WCMC172_1_C	2
WCMC187_1_C	1
WCMC188_1_C	1
WCMC189_1_C	1
WCMC192_1_N	2
WCMC195_1_C	1
WCMC210_1_N	2
WCMC212_1_N	2
WCMC252_1_N	1
WCMC2_1_C	1
WCMC4_1_C	1
WCMC59_1_C	1
WCMC63_1_C	1
WCMC89_1_C	1
WCMC90_4_C	2
WCMC90_2_C	2
WCMC90_3_C	2
WCMC90_5_C	2
WCMC90_1_C	2
WCMC91_1_C	2
WCMC9_1_C	1
WCMC9_2_C	2
WCMC4240_1_N	2
WCMC7520_1_N	1
WA10	2
WA11	1
WA13	2
WA14	2
WA16	2
WA18	2
WA19	2
WA20	1
WA22	1
WA23	2
WA24	1
WA25	2
WA26	1
WA28	1
WA29	1
WA3	2
WA30	2
WA31	2
WA32	2
WA33	1
WA35	1
WA37	2
WA39	1
WA40	1
WA42	2
WA46	1
WA47	2
WA53	2
WA54	2
WA55	1
WA7	1
TP_2061	1
SC_9091	2
SC_9086	2
MO_1339	1
MO_1337	1
MO_1336	2
SC_9031	1
SC_9081	1
SC_9080	2
MO_1316	1
TP_2054	1
SC_9073	1
SC_9072	1
SC_9071	2
SC_9068	2
MO_1277	1
MO_1202	2
SC_9063	1
SC_9062	2
SC_9061	1
MO_1262	1
MO_1249	2
MO_1244	1
MO_1241	1
SC_9060	2
SC_9059	1
SC_9058	1
SC_9057	1
MO_1232	2
MO_1221	2
MO_1219	2
MO_1215	1
SC_9055	2
SC_9038	2
SC_9050	2
MO_1192	1
MO_1176	1
SC_9054	1
SC_9049	2
SC_9048	2
SC_9047	2
SC_9046	1
MO_1184	1
MO_1179	2
SC_9043	2
SC_9018	2
SC_9037	2
SC_9036	1
SC_9034	2
SC_9032	2
TP_2034	1
MO_1161	2
SC_9030	1
TP_2032	2
SC_9029	1
SC_9028	2
SC_9026	2
TP_2020	2
SC_9023	2
SC_9022	1
SC_9019	2
SC_9017	2
SC_9016	2
MO_1124	1
MO_1128	1
MO_1118	1
MO_1114	1
SC_9012	2
SC_9007	1
TP_2009	2
TP_2010	2
SC_9010	2
SC_9009	2
SC_9008	1
TP_2001	2
MO_1095	2
SC_9001	2
MO_1094	1
MO_1084	2
MO_1071	2
MO_1054	2
MO_1040	2
MO_1020	2
MO_1014	2
MO_1013	2
TP_2060	2
SC_9083	2
TP_2064	1
SC_9097	1
SC_9093	1
SC_9092	2
SC_9099	1
SC_9094	2
6115251	1
6115247	2
6115242	1
6115219	2
6115122	2
6115114	2
1115202	1
6115117	2
6115115	2
1115161	1
1115183	1
6115237	1
6115233	1
6115118	1
6115123	1
1115153	1
6115121	1
1115156	1
1115154	1
6115227	1
6115234	1
6115224	1
1115244	1
1115157	1
6115250	2
TP_2077_Tumor	1
TP_2078_Tumor	1
SC_9056_T	1
SC_9136_Tumor	2
SC_9137_Tumor	2
SC_9138_Tumor	2
SC_9139_Tumor	2
SC_9140_Tumor	2
SC_9141_Tumor	2
SC_9142_Tumor	1
TP_2079_Tumor	2
MO_1469_T	2
TP_2081_T	2
SC_9074_T	1
SC_9086_T	2
SC_9145_Tumor	2
SC_9148_Tumor	2
SC_9144_Tumor	2
SC_9150_Tumor	1
SC_9151_Tumor	2
SC_9152_Tumor	2
SC_9153_Tumor	1
MO_1473_Tumor	2
TP_2093_T	1
TP_2096_T	1
SC_9156_Tumor	1
SI_9157_Tumor	2
SC_9162_Tumor	2
SC_9163_Tumor	1
SC_9165_Tumor	2
SC_9158_Tumor	2
SC_9170_Tumor	2
SC_9171_Tumor	2
SC_9027_T	2
SC_9175_T	1
SC_9172_Tumor	1
SC_9173_Tumor	1
MO_1492_T	2
MO_1490_T	2
MO_1499_T	2
MO_1510_T	1
MO_1511_T	2
MO_1514_T	2
MO_1517_T	1
SC_9176_T	1
SC_9178_T	1
SC_9177_T	2
SC_9179_T	2
SC_9146_T	2
SC_9182_T	1
MO_1482_T	1
MO_1541_T	1
MO_1543_T	2
SC_9184_T	2
SC_9186_T	1
SC_9187_T	2
SC_9189_T	1
SC_9190_T	2
SC_9192_T	2
SC_9194_T	1
SC_9033_T	2
SC_9193_T	2
SC_9195_T	2
MO_1553_T	1
MO_1556_T	1
SC_9069_T	1
SC_9120_T	1
SC_9196_T	1
SC_9197_T	2
SC_9199_T	1
SC_9201_T	1
SC_9200_T	2
SC_9203_T	2
SC_9204_T	2
MO_1015-Tumor	1
MO_1040-Tumor	2
MO_1054-Tumor	2
MO_1071-Tumor	2
MO_1074-Tumor	2
MO_1008-Tumor_Dura	1
MO_1084-Tumor	1
MO_1094-Tumor	2
SC_9001-Tumor_Liver1	2
MO_1095-Tumor	2
MO_1096-Tumor	2
TP_2001-Tumor	1
SC_9008-Tumor	1
SC_9009-Tumor	1
SC_9010-Tumor	2
TP_2010-Tumor	1
SC_9003-Tumor	2
SC_9005-Tumor	2
TP_2009-Tumor	2
SC_9007-Tumor	1
SC_9011-Tumor	2
SC_9012-Tumor	1
MO_1114-Tumor	1
MO_1118-TM	1
MO_1124-Tumor	1
MO_1130-Tumor	2
SC_9016-Tumor	2
SC_9017-Tumor	2
SC_9019-Tumor	2
SC_9020-Tumor	1
SC_9021-Tumor	1
SC_9022-Tumor	2
SC_9023-Tumor	2
SC_9024-Tumor	2
TP_2020-Tumor	2
SC_9026-Tumor	1
SC_9027-Tumor	2
SC_9028-Tumor	2
SC_9029-Tumor	1
TP_2032-Tumor	1
SC_9030-Tumor	1
SC_9039-Tumor	2
MO_1161-TM	2
MO_1162-Tumor	1
SC_9032-Tumor	1
SC_9034-Tumor	2
SC_9036-Tumor	1
SC_9037-Tumor	2
SC_9018-Tumor	1
SC_9035-Tumor	1
SC_9043-Tumor	2
MO_1176-Tumor	1
MO_1179-Tumor	2
MO_1184-Tumor	2
SC_9046-Tumor	1
SC_9047-Tumor	2
SC_9048-Tumor	2
SC_9049-Tumor	2
MO_1192-Tumor	1
SC_9050-Tumor	2
SC_9054-Tumor	1
SC_9055-Tumor	1
SC_9056-Tumor	2
MO_1215-Tumor	2
MO_1219-Tumor	2
MO_1221-Tumor	2
MO_1232-Tumor	2
SC_9057-Tumor	1
SC_9058-Tumor	1
SC_9059-Tumor	1
SC_9060-Tumor	2
MO_1241-Tumor	1
MO_1244-Tumor	1
MO_1249-Tumor	1
MO_1262-Tumor	1
MO_1263-Tumor	2
SC_9061-Tumor	2
SC_9062-Tumor	2
SC_9063-Tumor	1
MO_1202-Tumor	2
MO_1277-TM	1
SC_9016_T	1
SC_9065-Tumor	2
SC_9066-Tumor	2
SC_9068-Tumor	2
SC_9071-TM	2
SC_9072-TM	1
TP_2034-Tumor-Bone-Block-3B	2
SC_9073-TM	1
TP_2054-TM	2
SC_9076-TM	2
MO_1316-TM	1
SC_9005_T	2
SC_9080-TM	2
SC_9081-TM	1
SC_9082-TM	2
SC_9065-TM-Tumor2	2
SC_9083-TM	2
SC_9084-TM	1
SC_9031-TM	2
MO_1336-TM	2
MO_1337-TM	1
MO_1339-TM	1
SC_9086-TM	2
SC_9089-TM	1
SC_9090_T	1
SC_9091-TM	2
TP_2060-TM	1
TP_2061-TM	2
TP_2064-TM	1
SC_9092-TM	1
SC_9093-TM	1
SC_9097-TM	1
SC_9094-Tumor	2
SC_9099-Tumor	1
SC_9100-Tumor	2
SC_9035_T	1
SC_9096-Tumor	2
SC_9103-Tumor	1
SC_9104-Tumor	1
SC_9107-Tumor	2
SC_9109-Tumor	2
MO_1410-Tumor	1
SC_9105_Tumor	1
SC_9118_Tumor	1
MO_1420_Tumor	2
MO_1421_Tumor	2
TP_2069_Tumor	1
SC_9121_Tumor	2
SC_9123_Tumor	1
MO_1443_T	2
SC_9124_Tumor	1
SC_9126_Tumor	2
SC_9129_Tumor	2
SC_9132_Tumor	1
MO_1447_Tumor	1
MO_1446_T	2
MO_1460_Tumor	1
