# Supplementary material for: Molecular Characterization and Clinical Relevance of N6-Methyladenosine Regulators in Metastatic Prostate Cancer
Source: Front Oncol. 2022 Jun 22;12:914692. doi: 10.3389/fonc.2022.914692 (PMC9257042; doi:10.3389/fonc.2022.914692)
Supplement: Supplementary Table S1 — Sample information. [file DataSheet_1.zip › tables - ╕▒▒╛/SupplementaryTable6.xlsx]

## Sheet: SupplementaryTable6_GSVA_wilcox
wilcox_result	wilcox_result_adjust	Column1
KEGG_GLYCOLYSIS_GLUCONEOGENESIS	0.00467207	0.869004
KEGG_CITRATE_CYCLE_TCA_CYCLE	7.9059e-19	1.4705e-16
KEGG_PENTOSE_PHOSPHATE_PATHWAY	1.70897e-06	0.000317868
KEGG_PENTOSE_AND_GLUCURONATE_INTERCONVERSIONS	0.0642772	1
KEGG_FRUCTOSE_AND_MANNOSE_METABOLISM	1.45715e-05	0.00271031
KEGG_GALACTOSE_METABOLISM	0.127562	1
KEGG_ASCORBATE_AND_ALDARATE_METABOLISM	0.226659	1
KEGG_FATTY_ACID_METABOLISM	0.00238507	0.443624
KEGG_STEROID_BIOSYNTHESIS	0.00399049	0.742231
KEGG_PRIMARY_BILE_ACID_BIOSYNTHESIS	4.45443e-09	8.28525e-07
KEGG_STEROID_HORMONE_BIOSYNTHESIS	3.38896e-21	6.30347e-19
KEGG_OXIDATIVE_PHOSPHORYLATION	1.53995e-06	0.000286431
KEGG_PURINE_METABOLISM	5.25734e-09	9.77865e-07
KEGG_PYRIMIDINE_METABOLISM	1.44703e-18	2.69148e-16
KEGG_ALANINE_ASPARTATE_AND_GLUTAMATE_METABOLISM	0.323686	1
KEGG_GLYCINE_SERINE_AND_THREONINE_METABOLISM	0.129451	1
KEGG_CYSTEINE_AND_METHIONINE_METABOLISM	2.8308e-08	5.26529e-06
KEGG_VALINE_LEUCINE_AND_ISOLEUCINE_DEGRADATION	1.2024e-06	0.000223646
KEGG_VALINE_LEUCINE_AND_ISOLEUCINE_BIOSYNTHESIS	5.79223e-07	0.000107735
KEGG_LYSINE_DEGRADATION	6.40539e-22	1.1914e-19
KEGG_ARGININE_AND_PROLINE_METABOLISM	0.414167	1
KEGG_HISTIDINE_METABOLISM	0.272951	1
KEGG_TYROSINE_METABOLISM	0.0011155	0.207482
KEGG_PHENYLALANINE_METABOLISM	1.62625e-05	0.00302483
KEGG_TRYPTOPHAN_METABOLISM	0.75103	1
KEGG_BETA_ALANINE_METABOLISM	0.185703	1
KEGG_TAURINE_AND_HYPOTAURINE_METABOLISM	3.46596e-13	6.44669e-11
KEGG_SELENOAMINO_ACID_METABOLISM	3.80261e-13	7.07286e-11
KEGG_GLUTATHIONE_METABOLISM	0.00344639	0.641029
KEGG_STARCH_AND_SUCROSE_METABOLISM	7.66351e-07	0.000142541
KEGG_N_GLYCAN_BIOSYNTHESIS	6.86908e-14	1.27765e-11
KEGG_OTHER_GLYCAN_DEGRADATION	0.0070518	1
KEGG_O_GLYCAN_BIOSYNTHESIS	2.5725e-08	4.78485e-06
KEGG_AMINO_SUGAR_AND_NUCLEOTIDE_SUGAR_METABOLISM	0.0225433	1
KEGG_GLYCOSAMINOGLYCAN_DEGRADATION	3.68662e-11	6.85712e-09
KEGG_GLYCOSAMINOGLYCAN_BIOSYNTHESIS_CHONDROITIN_SULFATE	2.43567e-05	0.00453035
KEGG_GLYCOSAMINOGLYCAN_BIOSYNTHESIS_KERATAN_SULFATE	1.16251e-06	0.000216228
KEGG_GLYCOSAMINOGLYCAN_BIOSYNTHESIS_HEPARAN_SULFATE	0.00354	0.658439
KEGG_GLYCEROLIPID_METABOLISM	3.41366e-07	6.3494e-05
KEGG_INOSITOL_PHOSPHATE_METABOLISM	0.0184199	1
KEGG_GLYCOSYLPHOSPHATIDYLINOSITOL_GPI_ANCHOR_BIOSYNTHESIS	1.50636e-16	2.80184e-14
KEGG_GLYCEROPHOSPHOLIPID_METABOLISM	0.021574	1
KEGG_ETHER_LIPID_METABOLISM	2.73558e-10	5.08818e-08
KEGG_ARACHIDONIC_ACID_METABOLISM	6.50412e-32	1.20977e-29
KEGG_LINOLEIC_ACID_METABOLISM	1.01239e-19	1.88305e-17
KEGG_ALPHA_LINOLENIC_ACID_METABOLISM	9.79781e-11	1.82239e-08
KEGG_SPHINGOLIPID_METABOLISM	0.0107741	1
KEGG_GLYCOSPHINGOLIPID_BIOSYNTHESIS_LACTO_AND_NEOLACTO_SERIES	6.08349e-08	1.13153e-05
KEGG_GLYCOSPHINGOLIPID_BIOSYNTHESIS_GLOBO_SERIES	3.07835e-20	5.72572e-18
KEGG_GLYCOSPHINGOLIPID_BIOSYNTHESIS_GANGLIO_SERIES	1.86247e-18	3.4642e-16
KEGG_PYRUVATE_METABOLISM	8.79021e-05	0.0163498
KEGG_GLYOXYLATE_AND_DICARBOXYLATE_METABOLISM	5.3225e-12	9.89985e-10
KEGG_PROPANOATE_METABOLISM	5.76721e-07	0.00010727
KEGG_BUTANOATE_METABOLISM	8.37332e-05	0.0155744
KEGG_ONE_CARBON_POOL_BY_FOLATE	6.67394e-10	1.24135e-07
KEGG_RIBOFLAVIN_METABOLISM	0.000360064	0.0669718
KEGG_NICOTINATE_AND_NICOTINAMIDE_METABOLISM	3.69281e-12	6.86863e-10
KEGG_PANTOTHENATE_AND_COA_BIOSYNTHESIS	0.00191237	0.355701
KEGG_FOLATE_BIOSYNTHESIS	0.399527	1
KEGG_RETINOL_METABOLISM	1.393e-17	2.59097e-15
KEGG_PORPHYRIN_AND_CHLOROPHYLL_METABOLISM	0.000202107	0.0375918
KEGG_TERPENOID_BACKBONE_BIOSYNTHESIS	6.53481e-12	1.21548e-09
KEGG_LIMONENE_AND_PINENE_DEGRADATION	5.20614e-05	0.00968343
KEGG_NITROGEN_METABOLISM	9.13062e-09	1.69829e-06
KEGG_SULFUR_METABOLISM	9.64926e-07	0.000179476
KEGG_AMINOACYL_TRNA_BIOSYNTHESIS	1.9731e-20	3.66996e-18
KEGG_METABOLISM_OF_XENOBIOTICS_BY_CYTOCHROME_P450	1.10019e-22	2.04635e-20
KEGG_DRUG_METABOLISM_CYTOCHROME_P450	7.47293e-22	1.38997e-19
KEGG_DRUG_METABOLISM_OTHER_ENZYMES	0.0116838	1
KEGG_BIOSYNTHESIS_OF_UNSATURATED_FATTY_ACIDS	6.19488e-05	0.0115225
KEGG_ABC_TRANSPORTERS	3.11437e-17	5.79273e-15
KEGG_RIBOSOME	0.000348763	0.0648698
KEGG_RNA_DEGRADATION	4.64685e-36	8.64315e-34
KEGG_RNA_POLYMERASE	1.24536e-22	2.31637e-20
KEGG_BASAL_TRANSCRIPTION_FACTORS	2.43131e-31	4.52223e-29
KEGG_DNA_REPLICATION	2.90668e-11	5.40642e-09
KEGG_SPLICEOSOME	7.62659e-43	1.41854e-40
KEGG_PROTEASOME	1.23865e-11	2.30389e-09
KEGG_PROTEIN_EXPORT	1.71659e-18	3.19285e-16
KEGG_PPAR_SIGNALING_PATHWAY	7.47477e-12	1.39031e-09
KEGG_BASE_EXCISION_REPAIR	1.84953e-14	3.44012e-12
KEGG_NUCLEOTIDE_EXCISION_REPAIR	3.56034e-24	6.62223e-22
KEGG_MISMATCH_REPAIR	1.06104e-16	1.97354e-14
KEGG_HOMOLOGOUS_RECOMBINATION	0.000321945	0.0598817
KEGG_NON_HOMOLOGOUS_END_JOINING	3.40224e-13	6.32816e-11
KEGG_MAPK_SIGNALING_PATHWAY	8.81185e-06	0.001639
KEGG_ERBB_SIGNALING_PATHWAY	1.27637e-10	2.37405e-08
KEGG_CALCIUM_SIGNALING_PATHWAY	1.97431e-23	3.67221e-21
KEGG_CYTOKINE_CYTOKINE_RECEPTOR_INTERACTION	3.43406e-30	6.38735e-28
KEGG_CHEMOKINE_SIGNALING_PATHWAY	1.71539e-10	3.19063e-08
KEGG_PHOSPHATIDYLINOSITOL_SIGNALING_SYSTEM	0.420881	1
KEGG_NEUROACTIVE_LIGAND_RECEPTOR_INTERACTION	6.43926e-36	1.1977e-33
KEGG_CELL_CYCLE	5.07915e-13	9.44722e-11
KEGG_OOCYTE_MEIOSIS	2.20337e-24	4.09828e-22
KEGG_P53_SIGNALING_PATHWAY	0.286318	1
KEGG_UBIQUITIN_MEDIATED_PROTEOLYSIS	1.30939e-42	2.43546e-40
KEGG_SNARE_INTERACTIONS_IN_VESICULAR_TRANSPORT	3.22899e-06	0.000600592
KEGG_REGULATION_OF_AUTOPHAGY	6.91744e-06	0.00128664
KEGG_LYSOSOME	0.26715	1
KEGG_ENDOCYTOSIS	1.3922e-05	0.0025895
KEGG_PEROXISOME	0.000162285	0.030185
KEGG_MTOR_SIGNALING_PATHWAY	1.40568e-27	2.61457e-25
KEGG_APOPTOSIS	0.0760182	1
KEGG_CARDIAC_MUSCLE_CONTRACTION	0.00142924	0.265839
KEGG_VASCULAR_SMOOTH_MUSCLE_CONTRACTION	0.000747509	0.139037
KEGG_WNT_SIGNALING_PATHWAY	1.84141e-05	0.00342502
KEGG_DORSO_VENTRAL_AXIS_FORMATION	0.552746	1
KEGG_NOTCH_SIGNALING_PATHWAY	6.41741e-05	0.0119364
KEGG_HEDGEHOG_SIGNALING_PATHWAY	1.12921e-11	2.10034e-09
KEGG_TGF_BETA_SIGNALING_PATHWAY	0.107993	1
KEGG_AXON_GUIDANCE	8.2803e-06	0.00154014
KEGG_VEGF_SIGNALING_PATHWAY	0.275884	1
KEGG_FOCAL_ADHESION	1.7497e-08	3.25444e-06
KEGG_ECM_RECEPTOR_INTERACTION	2.05824e-22	3.82833e-20
KEGG_CELL_ADHESION_MOLECULES_CAMS	3.15106e-20	5.86098e-18
KEGG_ADHERENS_JUNCTION	2.93959e-05	0.00546763
KEGG_TIGHT_JUNCTION	0.00567148	1
KEGG_GAP_JUNCTION	0.92019	1
KEGG_COMPLEMENT_AND_COAGULATION_CASCADES	3.52147e-23	6.54993e-21
KEGG_ANTIGEN_PROCESSING_AND_PRESENTATION	2.31243e-05	0.00430112
KEGG_RENIN_ANGIOTENSIN_SYSTEM	1.50158e-14	2.79294e-12
KEGG_TOLL_LIKE_RECEPTOR_SIGNALING_PATHWAY	5.95611e-06	0.00110784
KEGG_NOD_LIKE_RECEPTOR_SIGNALING_PATHWAY	6.20038e-09	1.15327e-06
KEGG_RIG_I_LIKE_RECEPTOR_SIGNALING_PATHWAY	0.155291	1
KEGG_CYTOSOLIC_DNA_SENSING_PATHWAY	0.000402371	0.074841
KEGG_JAK_STAT_SIGNALING_PATHWAY	9.4611e-19	1.75977e-16
KEGG_HEMATOPOIETIC_CELL_LINEAGE	6.03822e-26	1.12311e-23
KEGG_NATURAL_KILLER_CELL_MEDIATED_CYTOTOXICITY	3.16521e-14	5.88729e-12
KEGG_T_CELL_RECEPTOR_SIGNALING_PATHWAY	0.0169421	1
KEGG_B_CELL_RECEPTOR_SIGNALING_PATHWAY	0.0120208	1
KEGG_FC_EPSILON_RI_SIGNALING_PATHWAY	1.63932e-06	0.000304914
KEGG_FC_GAMMA_R_MEDIATED_PHAGOCYTOSIS	0.0670933	1
KEGG_LEUKOCYTE_TRANSENDOTHELIAL_MIGRATION	1.05703e-13	1.96608e-11
KEGG_INTESTINAL_IMMUNE_NETWORK_FOR_IGA_PRODUCTION	3.07806e-18	5.72519e-16
KEGG_CIRCADIAN_RHYTHM_MAMMAL	0.000159057	0.0295846
KEGG_LONG_TERM_POTENTIATION	3.98687e-09	7.41557e-07
KEGG_NEUROTROPHIN_SIGNALING_PATHWAY	1.97754e-16	3.67822e-14
KEGG_LONG_TERM_DEPRESSION	0.120421	1
KEGG_OLFACTORY_TRANSDUCTION	2.1758e-18	4.04699e-16
KEGG_TASTE_TRANSDUCTION	5.57813e-16	1.03753e-13
KEGG_REGULATION_OF_ACTIN_CYTOSKELETON	0.000871737	0.162143
KEGG_INSULIN_SIGNALING_PATHWAY	2.74133e-16	5.09888e-14
KEGG_GNRH_SIGNALING_PATHWAY	0.0142625	1
KEGG_PROGESTERONE_MEDIATED_OOCYTE_MATURATION	8.32724e-18	1.54887e-15
KEGG_MELANOGENESIS	0.02624	1
KEGG_ADIPOCYTOKINE_SIGNALING_PATHWAY	0.101909	1
KEGG_TYPE_II_DIABETES_MELLITUS	0.000476846	0.0886934
KEGG_TYPE_I_DIABETES_MELLITUS	1.71062e-14	3.18176e-12
KEGG_MATURITY_ONSET_DIABETES_OF_THE_YOUNG	5.6939e-10	1.05907e-07
KEGG_ALDOSTERONE_REGULATED_SODIUM_REABSORPTION	0.000289494	0.0538459
KEGG_VASOPRESSIN_REGULATED_WATER_REABSORPTION	1.5635e-17	2.9081e-15
KEGG_PROXIMAL_TUBULE_BICARBONATE_RECLAMATION	6.65097e-06	0.00123708
KEGG_ALZHEIMERS_DISEASE	2.12083e-09	3.94474e-07
KEGG_PARKINSONS_DISEASE	3.94838e-08	7.34399e-06
KEGG_AMYOTROPHIC_LATERAL_SCLEROSIS_ALS	0.641285	1
KEGG_HUNTINGTONS_DISEASE	1.06913e-12	1.98859e-10
KEGG_PRION_DISEASES	0.00936679	1
KEGG_VIBRIO_CHOLERAE_INFECTION	0.00519668	0.966583
KEGG_EPITHELIAL_CELL_SIGNALING_IN_HELICOBACTER_PYLORI_INFECTION	0.0806862	1
KEGG_PATHOGENIC_ESCHERICHIA_COLI_INFECTION	0.0783947	1
KEGG_LEISHMANIA_INFECTION	1.58914e-10	2.9558e-08
KEGG_PATHWAYS_IN_CANCER	0.0319536	1
KEGG_COLORECTAL_CANCER	1.27849e-07	2.378e-05
KEGG_RENAL_CELL_CARCINOMA	1.38191e-09	2.57036e-07
KEGG_PANCREATIC_CANCER	0.000686506	0.12769
KEGG_ENDOMETRIAL_CANCER	5.98528e-12	1.11326e-09
KEGG_GLIOMA	0.179943	1
KEGG_PROSTATE_CANCER	0.000127317	0.0236809
KEGG_THYROID_CANCER	9.98265e-07	0.000185677
KEGG_BASAL_CELL_CARCINOMA	2.95042e-13	5.48779e-11
KEGG_MELANOMA	4.13948e-08	7.69943e-06
KEGG_BLADDER_CANCER	0.207389	1
KEGG_CHRONIC_MYELOID_LEUKEMIA	5.1403e-08	9.56095e-06
KEGG_ACUTE_MYELOID_LEUKEMIA	0.00208069	0.387009
KEGG_SMALL_CELL_LUNG_CANCER	0.115514	1
KEGG_NON_SMALL_CELL_LUNG_CANCER	1.76674e-08	3.28613e-06
KEGG_ASTHMA	6.64455e-18	1.23589e-15
KEGG_AUTOIMMUNE_THYROID_DISEASE	1.7039e-18	3.16925e-16
KEGG_SYSTEMIC_LUPUS_ERYTHEMATOSUS	3.06264e-16	5.69651e-14
KEGG_ALLOGRAFT_REJECTION	1.30816e-15	2.43317e-13
KEGG_GRAFT_VERSUS_HOST_DISEASE	1.3615e-14	2.53238e-12
KEGG_PRIMARY_IMMUNODEFICIENCY	3.55276e-13	6.60814e-11
KEGG_HYPERTROPHIC_CARDIOMYOPATHY_HCM	2.84773e-20	5.29677e-18
KEGG_ARRHYTHMOGENIC_RIGHT_VENTRICULAR_CARDIOMYOPATHY_ARVC	9.63687e-16	1.79246e-13
KEGG_DILATED_CARDIOMYOPATHY	3.05496e-21	5.68223e-19
KEGG_VIRAL_MYOCARDITIS	7.1337e-12	1.32687e-09
