# Supplementary material for: Molecular Characterization and Clinical Relevance of N6-Methyladenosine Regulators in Metastatic Prostate Cancer
Source: Front Oncol. 2022 Jun 22;12:914692. doi: 10.3389/fonc.2022.914692 (PMC9257042; doi:10.3389/fonc.2022.914692)
Supplement: Supplementary Table S1 — Sample information. [file DataSheet_1.zip › tables - ╕▒▒╛/SupplementaryTable7.xlsx]

## Sheet: SupplementaryTable7_oncoPrint
Column1	Column2	Column3	Column4	Column5	Column6	Column7	Column8	Column9	Column10	Column11	Column12	Column13	Column14	Column15	Column16	Column17	Column18	Column19	Column20	Column21	Column22	Column23	Column24	Column25	Column26	Column27	Column28	Column29	Column30	Column31	Column32	Column33	Column34	Column35	Column36	Column37	Column38	Column39	Column40	Column41	Column42	Column43	Column44	Column45	Column46	Column47	Column48	Column49	Column50
WCMC0_5_N	WCMC0_6_N	WCMC0_8_N	WCMC0_1_N	WCMC0_9_N	WCMC0_10_N	WCMC119_1_C	WCMC11_1_C	WCMC12_2_N	WCMC161_1_C	WCMC162_1_C	WCMC169_1_C	WCMC170_1_C	WCMC187_1_C	WCMC188_1_C	WCMC189_1_C	WCMC195_1_C	WCMC252_1_N	WCMC2_1_C	WCMC4_1_C	WCMC59_1_C	WCMC63_1_C	WCMC89_1_C	WCMC9_1_C	WCMC7520_1_N	WA11	WA20	WA22	WA24	WA26	WA28	WA29	WA33	WA35	WA39	WA40	WA46	WA55	WA7	TP_2061	MO_1339	MO_1337	SC_9031	SC_9081	MO_1316	TP_2054	SC_9073	SC_9072	MO_1277	SC_9063
AR											Missense_Mutation																													Missense_Mutation				Missense_Mutation	Missense_Mutation
FOXA1	Missense_Mutation	Missense_Mutation	Missense_Mutation	Missense_Mutation	Missense_Mutation	Missense_Mutation					Missense_Mutation
FOXA2
CHD1																							Missense_Mutation
RB1	Missense_Mutation	Missense_Mutation	Missense_Mutation	Missense_Mutation	Missense_Mutation	Missense_Mutation																							Frame_Shift_Del								Frame_Shift_Del							Frame_Shift_Del
TP53										Missense_Mutation															Missense_Mutation	Frame_Shift_Del					Missense_Mutation			Nonsense_Mutation		Missense_Mutation		Nonsense_Mutation			Missense_Mutation		Missense_Mutation				Missense_Mutation
BRCA1
BRCA2																															Missense_Mutation
FANCA
ATM
PALB2
MLH1
MSH2																																												Missense_Mutation
MSH3																																												Missense_Mutation
MSH6
PIK3CA
PTEN																													Frame_Shift_Del																		Missense_Mutation
AKT1																			Missense_Mutation
PIK3C2G
RICTOR
[truncated: 359 more columns]
