# Supplementary material for: Molecular Characterization and Clinical Relevance of N6-Methyladenosine Regulators in Metastatic Prostate Cancer
Source: Front Oncol. 2022 Jun 22;12:914692. doi: 10.3389/fonc.2022.914692 (PMC9257042; doi:10.3389/fonc.2022.914692)
Supplement: Supplementary Table S1 — Sample information. [file DataSheet_1.zip › tables - ╕▒▒╛/SupplementaryTable8.xlsx]

## Sheet: SupplementaryTable8_expgene (2)
ttest_result	ttest_result_adjust	Column1
SOX2	0.145263	1
EZH2	0.00164369	0.0230117
MYC	5.03552e-10	7.04973e-09
MYCN	0.0629213	0.880898
CHGA	0.0114014	0.15962
ENO2	0.0256392	0.358948
SYP	0.0033537	0.0469518
NCAM1	0.188062	1
AURKA	1.45165e-08	2.03231e-07
POU3F2	0.0555373	0.777522
PEG10	0.0188133	0.263387
REST	1.21846e-09	1.70584e-08
CYP17A1	0.000427549	0.00598569
KLK3	0.00250036	0.0350051

## Sheet: SupplementaryTable8_expgenelist
Column1	Column2	Column3	Column4	Column5	Column6	Column7	Column8	Column9	Column10	Column11	Column12	Column13	Column14	Column15	Column16	Column17	Column18	Column19	Column20	Column21	Column22	Column23	Column24	Column25	Column26	Column27	Column28	Column29	Column30	Column31	Column32	Column33	Column34	Column35	Column36	Column37	Column38	Column39	Column40	Column41	Column42	Column43	Column44	Column45	Column46	Column47	Column48	Column49	Column50
WCMC0_5_N	WCMC0_6_N	WCMC0_8_N	WCMC0_1_N	WCMC0_9_N	WCMC0_10_N	WCMC119_1_C	WCMC11_1_C	WCMC12_2_N	WCMC131_1_C	WCMC139_1_C	WCMC14_1_C	WCMC155_1_N	WCMC158_1_C	WCMC159_1_C	WCMC159_5_C	WCMC159_6_C	WCMC159_2_C	WCMC159_3_C	WCMC161_1_C	WCMC162_1_C	WCMC163_1_N	WCMC164_1_C	WCMC169_1_C	WCMC170_1_C	WCMC172_1_C	WCMC187_1_C	WCMC188_1_C	WCMC189_1_C	WCMC192_1_N	WCMC195_1_C	WCMC210_1_N	WCMC212_1_N	WCMC252_1_N	WCMC2_1_C	WCMC4_1_C	WCMC59_1_C	WCMC63_1_C	WCMC89_1_C	WCMC90_4_C	WCMC90_2_C	WCMC90_3_C	WCMC90_5_C	WCMC90_1_C	WCMC91_1_C	WCMC9_1_C	WCMC9_2_C	WCMC4240_1_N	WCMC7520_1_N	WA10
SOX2	1.88568859536995	1.50645091253135	0.4993175142744	1.86010006255932	3.13054141676086	1.61798566241589	-0.551081990986797	-0.343932074607532	1.805602347642	-0.541120043098685	-0.546980012444633	-0.391300160153945	-0.271463787029307	-0.548347338625354	-0.522465807347417	-0.545710352419678	-0.541608373877514	-0.540143381541027	-0.547859007846526	-0.190010213120628	-0.547370677067696	-0.551081990986797	-0.500197923832814	-0.498635265340561	-0.540143381541027	-0.545319687796615	-0.475586052579832	-0.518266162649488	-0.398332123369083	-0.53008376749715	-0.542487369279406	1.19264955405583	1.22458638699124	3.02271798079542	-0.386416852365655	-0.41747468989918	-0.463866113887936	-0.518656827272551	-0.546003350886975	-0.462498787707215	-0.542487369279406	-0.529302438251023	-0.526958450512644	-0.503420906973086	-0.531158095210573	-0.523344802749309	-0.470605078635776	-0.189619548497565	-0.550398327896436
EZH2	1.52197820445119	1.63471107759601	1.01894165538398	0.288696068174375	1.13312727173944	2.97046003499587	-0.325039513542773	-0.511571741787562	2.89908191858029	-0.0544418781762414	-0.639219445228181	-0.756891645289146	-0.197101261460029	0.481426667451182	-0.813354931408934	-0.694811085421591	-0.756019999362768	-0.804347923503033	-0.636023410164796	-0.438740882161352	-0.181217935690483	-0.567357081075723	-0.685319829778814	-0.492782929596758	1.99344180107405	-0.635054914691044	-0.624401464479763	-0.212500339492698	-0.239908761399902	-0.736650089887712	-0.115747641664793	0.606265734017917	-0.020738235689644	2.0625923779	-0.281263518129147	-0.350801493144598	1.04635007729119	-0.215890073650833	-0.652197284576468	-0.673407335451655	-0.758538087594526	-0.420242618612673	-0.517382714630079	-0.553313896706308	-0.559899665927826	-0.693164643116212	-0.721251011855043	0.795316050494464	-0.389831860736835
MYC	-0.606599597898561	-0.660125884606748	-0.56315797390351	-0.621629624057563	-0.693773749620772	-0.731785170616441	2.00135236046502	1.64480135280922	-0.176062074376185	-0.547546140280289	-0.0630944584069126	-0.260230220866595	-0.710064358618916	-0.344883206910522	-0.0145135351445904	-0.00704700602044107	-0.171601550483836	-0.227261131227494	0.0461883769556365	2.44837442880695	2.07892668902761	-0.47869892368099	-0.576345609759151	-0.456105400487136	-0.194582945320503	-0.0489371434442398	0.0267947948149889	0.135689758534725	0.687049298793336	-0.740803186311842	-0.29930828888	-0.644417083072824	-0.759808896809677	-0.722864122831743	0.431538854090304	-0.0405009352130581	-0.723736834028072	1.89905121467311	0.637789600156091	-0.626284083771318	-0.411888033206459	-0.533291857406913	-0.52000725364057	-0.673798360015905	-0.0908272808680386	-0.531546435014255	-0.489268425947643	-0.263818033562615	3.8814631810901
MYCN	-0.317960840847725	0.245967774695856	-0.391828228600472	-0.0209423013648571	0.41180635296644	2.2497779866308	-0.451270661208843	-0.483702607338817	0.429426096834068	-0.400734912313779	-0.637149277834366	-0.484767536913234	0.0759662899070956	-0.211951942303481	-0.418548279740391	-0.486026090046636	-0.515553682791836	-0.399476359180377	-0.61604430990501	-0.637149277834366	-0.36026758848593	0.245870962916363	-0.556117818399177	-0.0475655407252836	-0.201593081897788	-0.637149277834366	-0.496481762231822	-0.584677293349453	0.701370385428389	-0.404994630611447	-0.0450484344584797	0.645025929763777	2.39383391451558	4.98664699288265	-0.300341096980097	-0.232282415996898	0.704468362372147	-0.138181366330226	-0.534819226910836	0.0572816164650508	-0.199366410969461	-0.582160187082649	-0.637149277834366	-0.504613951709188	-0.562023336948217	-0.00632372266149559	-0.384954592256508	1.14070224076517	-0.56686392592284
CHGA	0.91552329984269	1.87867260692266	0.939026590385531	1.37645973338122	1.1311319982109	0.534420357321583	-0.386287057331857	-0.374826775166339	5.21934485817101	-0.386675541473061	-0.386384178367158	-0.385704331120051	-0.37395268584863	-0.387840993896673	-0.362880887824317	-0.331802156527998	-0.382402215919817	-0.333161851022212	-0.344330770081827	-0.387743872861372	-0.386287057331857	-0.328402920292463	-0.386869783543663	-0.387840993896673	-0.387743872861372	-0.387743872861372	-0.357539230882762	-0.334035940339921	-0.387840993896673	-0.386869783543663	-0.387646751826071	-0.36220104057721	-0.165822307198596	0.24053210450077	-0.346661674929051	-0.383082063166924	-0.387258267684867	-0.387258267684867	-0.380945400390302	-0.387646751826071	-0.38754963079077	-0.387743872861372	-0.387355388720168	-0.38754963079077	-0.386481299402459	-0.370844812718998	-0.386287057331857	2.15954664101314	-0.387452509755469
ENO2	1.18417546236335	1.00820877451137	1.07715819414432	0.659965649435657	0.612186614985783	0.651614029592793	-0.482361143722624	-0.431280306079059	2.5758855085039	-0.698046581757525	-0.70542708301401	-0.693967883694731	-0.579570114219218	-0.51392249777996	-0.667553458145207	-0.713098919846408	-0.6954245615743	-0.702999286548061	-0.71397292657415	-0.528295052858377	-0.401855412911758	-0.608606559951967	-0.718634295788772	1.38140964725704	0.0369930762731669	-0.619968647412608	-0.504599759350716	-0.226568508070247	-0.0159328866845193	-0.670661037621621	-0.343005626577156	0.0021299190221406	0.0483551637338078	3.36297712276454	-0.555874820711557	-0.249875354143356	2.10110563162293	-0.581997910685167	-0.61938597626078	-0.239484385269095	-0.359611754404247	-0.47682576778026	-0.637351670108802	-0.500521061287922	-0.714264262150064	-0.395834477676205	-0.691928534663334	2.46168196274566	0.499439747107115
SYP	1.61836436881889	1.89895283815644	1.61846115683867	2.16841068521947	2.58740602284011	2.03581109812308	0.256944082616095	-0.547557937781861	2.31533489924306	-0.60466286945111	-0.641539104986675	-0.632634607167064	-0.448737369588128	-0.615599915686068	-0.495969923239981	-0.37295235010165	-0.601178500739088	-0.474289406809622	-0.294844418140492	-0.435090258799375	-0.363660700202925	-0.13707994590172	-0.637474008155983	-0.444769060777214	-0.592177214899698	-0.627020902019917	-0.1850868037118	-0.550268002335656	-0.535459435309563	-0.621116832813436	-0.406731369004307	-0.262323643494953	0.300305115476813	1.69695624087894	-0.597403767967731	-0.559269288175046	-0.445736940974998	-0.625569081723241	-0.548912970058759	-0.629537390534155	-0.633699275384626	-0.643281289342686	-0.642023045085567	-0.638732252413102	-0.310911229423704	-0.54039562431826	-0.616471007864073	0.68339209775967	1.49844401231347
NCAM1	0.284081481307347	-0.248995393889132	1.75846906690255	1.17764384514505	2.84612410114246	1.87895373854943	-0.470497358564703	-0.304782508735275	-0.042021323704743	-0.451514243096224	-0.461586916610111	-0.39088449675302	-0.370642297095305	-0.168317153148095	-0.350981213217237	-0.461393211350228	-0.438923401203865	-0.464008232358641	-0.462555442909523	-0.448608664197987	-0.446090495819516	-0.325121561022931	-0.437954874904453	-0.462361737649641	-0.449674043127341	-0.337906108175172	-0.231368215239829	-0.465945284957466	-0.454807232514225	-0.40357219127532	-0.440279338023042	0.779579536086632	1.48689429254737	4.51625085184887	-0.450739422056694	-0.342651887042292	-0.0927721017939426	-0.438923401203865	-0.462361737649641	-0.458681337711874	-0.406187212283733	-0.437664317014629	-0.453935558844754	-0.454904085144167	-0.432821685517568	-0.444347148480574	-0.326380645212167	0.105194673805912	-0.469916242785056
AURKA	2.13729254725233	2.44496566335671	0.990502114811576	0.14081217248044	1.61651796958385	3.3638141592132	-0.316429652650722	-0.694813267380603	1.79518564923842	-0.215844210847367	-0.436511404774688	-0.717413467901512	-0.540976709328414	0.434323789545967	-0.72022636839553	-0.730120018408975	-0.722554286045752	-0.750101311573383	-0.691903370317826	-0.0397954385493061	-0.373851621356205	-0.5900569731206	-0.554362235817192	-0.221373015266645	1.64008813579236	-0.645054027607102	-0.647672934963602	-0.600532602546601	-0.27724303887198	-0.683658661973288	-0.0905246440104003	-0.327390264920518	0.244889490759128	0.141006165617959	0.00647192474886192	-0.387140151276224	2.1018887996552	-0.288688633985573	-0.46134252637706	-0.713145618876104	-0.744184520879068	-0.463476450889763	-0.0352365998176208	-0.659700509489751	-0.425453795936133	-0.449799934694707	-0.678711836966566	0.166322270064126	-0.225737860860812
POU3F2	3.39132536389183	2.86762818378273	0.955605614421979	0.196743508604567	2.42771092984238	0.473653114288291	-0.381483265068687	-0.370441748787489	-0.375478229898211	-0.337026633725969	-0.36957005013371	-0.344484499986076	-0.381483265068687	-0.381483265068687	-0.351845510840208	-0.381483265068687	-0.381483265068687	-0.381483265068687	-0.376737350175891	-0.374993952868334	-0.381483265068687	-0.373928543402604	-0.354266895989594	-0.368988917697858	-0.375575085304186	-0.381483265068687	-0.365792689300669	-0.381483265068687	-0.369860616351636	-0.306614036249688	0.288756144281216	3.70126266301317	-0.14099129203172	-0.34186940402474	-0.381483265068687	-0.374703386650407	-0.357753690604709	-0.376640494769916	-0.381483265068687	-0.371991435283096	-0.381483265068687	-0.374606531244432	-0.366180110924571	-0.36153105143775	-0.376737350175891	-0.260317152193437	-0.321336057957951	-0.373056844748825	-0.379836723167105
PEG10	1.12791296058488	1.94187418957344	1.23254846352361	1.39848851832338	2.28920188038678	4.19624950079935	-0.510405039466943	-0.501175352578198	0.727150240415646	-0.507004628507932	-0.218358315387256	-0.477178166667458	-0.403437826156319	-0.496803395630897	-0.479898495434667	-0.507781865298563	-0.506518855513787	-0.509919266472799	-0.505450154926669	-0.498357869212159	-0.508267638292708	-0.393333747878113	-0.507296092304418	-0.479412722440523	-0.510405039466943	-0.437247626548778	-0.506227391717301	-0.504964381932525	0.229330076016338	-0.507296092304418	-0.410044338876685	-0.149572859416391	0.575686220841384	1.78584390385422	-0.481161505219443	-0.502341207764144	-0.0793300844630927	-0.494471685259003	-0.508850565885681	-0.485144843771428	-0.502438362362973	-0.459884648075913	-0.445311458251577	-0.49476314905549	-0.50360421754892	-0.511376585455232	-0.508364792891536	1.53091023652718	-0.510113575670457
REST	-1.29127017803567	-1.3670331981394	-0.820124951994238	-1.24873825242757	-1.23662779524987	-1.4995700414922	-0.011824598125496	0.0312886294271338	-0.965062903497011	0.076727064757883	1.47969930788065	0.434130876986313	-0.660848219193062	0.204419725239604	-0.923112279833441	0.0774052503598344	-0.334447177339557	-0.25190230121632	-0.0325577008137269	0.232709753206723	0.224087107696197	-0.0682108867448904	0.405453314389507	-0.336675501460255	-0.0359486288234843	-0.10599551313933	0.683703178504457	1.03907243392703	1.06542478874572	0.0846715246664574	0.190274711256045	-1.536288947655	-1.4879440026016	-1.19370833501208	1.0263806748048	0.332596804008434	0.33705345224983	2.5127697469676	1.14176911079397	1.10950685287256	-0.125953546568188	2.18055568566879	1.78536724704592	1.03771606272313	-0.470471832359539	-0.250255279040152	0.566183302052008	-1.23662779524987	-1.0957589573588
CYP17A1	-0.222990722173037	-0.24225884911484	-0.232866847540192	-0.209919379775332	-0.194911542207596	-0.23780491022377	-0.172060899201237	0.0307869698594513	-0.176514838092307	-0.173029146786252	-0.251263551655481	-0.174965641956282	0.474341188554922	-0.209338431224323	6.63975451089782	-0.0115254496057137	-0.180387828432368	0.0266235052438859	-0.0243063177279146	-0.229187506717135	-0.214857442458909	0.108537250936173	-0.147661060058853	-0.16402444424561	-0.232285898989183	-0.196654387860623	0.0135521628461804	-0.148532482885367	-0.137591285174695	-0.189005231939003	-0.042025248533693	-0.225992289686584	-0.228412908649122	-0.164314918521115	-0.240128704427806	-0.0882106583389189	-0.252231799240497	-0.141270625997753	-0.202463873370715	-0.227154186788603	-0.242839797665849	-0.229865280026645	-0.198300408755149	-0.228412908649122	-0.197525810687137	-0.210693977843344	-0.0688457066386146	-0.215438391009918	-0.174868817197781
KLK3	-0.453574661140568	-0.45405917307039	-0.454156075456355	-0.454156075456355	-0.454156075456355	-0.454156075456355	0.198093884470337	0.586866256959697	-0.451539711035315	-0.452993246824781	-0.0836982539142747	-0.398631008298727	-0.44882644422831	-0.407061515877634	-0.351439546334041	-0.176240032510321	-0.389037672088246	-0.313744518193871	-0.0899000066159993	0.52504253471438	0.595781276468426	-0.451636613421279	-0.377215581000584	-0.454156075456355	-0.440299034263439	-0.107923850405386	4.33601956992414	0.624948894643724	-0.444853446403768	-0.45405917307039	0.776407323906155	-0.453671563526532	-0.454156075456355	-0.453380856368639	-0.149591876370098	0.619909970573573	-0.451830418193208	0.837165119905863	4.24696627722282	-0.446113177421306	-0.451830418193208	-0.361129784930486	-0.0196457767917754	-0.429155259877527	-0.305023303457071	-0.445531763105519	-0.440299034263439	-0.453962270684426	0.28860071296113
[truncated: 361 more columns]
