# Supplementary material for: Molecular Characterization and Clinical Relevance of N6-Methyladenosine Regulators in Metastatic Prostate Cancer
Source: Front Oncol. 2022 Jun 22;12:914692. doi: 10.3389/fonc.2022.914692 (PMC9257042; doi:10.3389/fonc.2022.914692)
Supplement: Supplementary Table S1 — Sample information. [file DataSheet_1.zip › tables - ╕▒▒╛/SupplementaryTable9.xlsx]

## Sheet: SupplementaryTable9_c5_feature
SAMPLE_ID	ARV7	AR_SCORE	NEPC_SCORE	cluster
MO_1008-Tumor_Dura	4.77556	0.530915311	-0.056371939	m6AclusterA
MO_1015-Tumor	0	0.034218454	0.204482649	m6AclusterA
MO_1040-Tumor	0.295067	0.504188448	-0.126507768	m6AclusterB
MO_1054-Tumor	0.241376	0.457715675	-0.113462122	m6AclusterB
MO_1071-Tumor	0.046007	0.433600463	-0.04686481	m6AclusterB
MO_1074-Tumor	16.3014	0.520369934	0.080228614	m6AclusterB
MO_1084-Tumor	0	0.47824925	-0.056330969	m6AclusterA
MO_1094-Tumor	0	-0.082116136	0.187589536	m6AclusterB
MO_1095-Tumor	0.293267	0.398341808	-0.11281314	m6AclusterB
MO_1096-Tumor	1.28775	0.483086853	-0.033797467	m6AclusterB
MO_1114-Tumor	13.9181	0.424981972	-0.097039865	m6AclusterA
MO_1118-TM	0	0.034240574	0.768063486	m6AclusterA
MO_1124-Tumor	0.0313253	0.45180833	0.024293058	m6AclusterA
MO_1130-Tumor	1.43615	0.448031519	-0.061576331	m6AclusterB
MO_1161-TM	3.0902	0.46352632	0.096454341	m6AclusterB
MO_1162-Tumor	5.60229	0.574258284	-0.015595529	m6AclusterA
MO_1176-Tumor	0.347693	0.521441309	0.030728692	m6AclusterA
MO_1179-Tumor	0	0.359681776	0.004191354	m6AclusterB
MO_1184-Tumor	0	0.487832525	0.056300654	m6AclusterB
MO_1192-Tumor	1.9316	0.551797418	-0.092766196	m6AclusterA
MO_1202-Tumor	1.04004	0.466526889	-0.022196012	m6AclusterB
MO_1215-Tumor	0	-0.012699584	0.775059287	m6AclusterB
MO_1219-Tumor	0	0.482821161	0.007118763	m6AclusterB
MO_1221-Tumor	0.108799	0.463314534	-0.073481193	m6AclusterB
MO_1232-Tumor	0.477998	0.430181281	-0.054542088	m6AclusterB
MO_1241-Tumor	1.91518	0.529720098	0.09881756	m6AclusterA
MO_1244-Tumor	7.07223	0.543851987	-0.016712902	m6AclusterA
MO_1249-Tumor	3.43271	0.413777451	-0.038631592	m6AclusterA
MO_1262-Tumor	6.82612	0.666384611	-0.082216137	m6AclusterA
MO_1263-Tumor	2.76804	0.329016067	0.012951549	m6AclusterB
MO_1277-TM	7.62305	0.526799152	-0.075977373	m6AclusterA
MO_1316-TM	0.335623	0.656332271	-0.02914701	m6AclusterA
MO_1336-TM	1.3907	0.534210094	-0.059646876	m6AclusterB
MO_1337-TM	0.401384	0.47962937	-0.039651515	m6AclusterA
MO_1339-TM	0.560017	0.520546742	-0.004005571	m6AclusterA
MO_1410-Tumor	0.0231851	0.163661679	0.219306227	m6AclusterA
MO_1420_Tumor	4.10373	0.557017328	-0.123544865	m6AclusterB
MO_1421_Tumor	0.0182579	0.225499884	0.05011311	m6AclusterB
MO_1443_T	0.0928562	0.335186263	0.066050276	m6AclusterB
MO_1446_T	0	-0.264685716	0.509785455	m6AclusterB
MO_1447_Tumor	0.32141	0.657344059	-0.034016877	m6AclusterA
MO_1460_Tumor	0.0207625	0.042421885	0.8509693	m6AclusterA
MO_1469_T	0	-0.01056407	0.69959735	m6AclusterB
MO_1473_Tumor	5.16271	0.472054725	-0.078135403	m6AclusterB
MO_1482_T	0	0.24979926	0.579301944	m6AclusterA
MO_1490_T	0.800479	0.568427315	0.03578815	m6AclusterB
MO_1492_T	5.46465	0.534309528	-0.079006837	m6AclusterB
MO_1499_T	0.759538	0.450532772	0.039210968	m6AclusterB
MO_1510_T	0.123115	0.468634792	-0.030192324	m6AclusterA
MO_1511_T	11.3558	0.438622636	-0.055803214	m6AclusterB
MO_1514_T	0.296774	0.605639123	-0.022763714	m6AclusterB
MO_1517_T	2.25006	0.656139266	0.008637365	m6AclusterA
MO_1541_T	0.337515	0.597548537	-0.005359239	m6AclusterA
MO_1543_T	3.85872	0.484918132	-0.022080452	m6AclusterB
MO_1553_T	6.46904	0.632644819	0.174771788	m6AclusterA
MO_1556_T	0.0640609	0.480467073	-0.050456257	m6AclusterA
SC_9001-Tumor_Liver1	0	0.025212994	0.763776295	m6AclusterB
SC_9003-Tumor	1.56659	0.451596818	-0.023474839	m6AclusterB
SC_9005_T	0.713324	0.491469052	-0.054581254	m6AclusterB
SC_9005-Tumor	0.493122	0.304485025	-0.046054504	m6AclusterB
SC_9007-Tumor	0.137248	0.44854804	0.079228185	m6AclusterA
SC_9008-Tumor	0.081166	NA	NA	m6AclusterA
SC_9009-Tumor	0.0532196	NA	NA	m6AclusterA
SC_9010-Tumor	5.41018	NA	NA	m6AclusterB
SC_9011-Tumor	0.340102	0.463860362	0.009369075	m6AclusterB
SC_9012-Tumor	0.0286363	0.303105194	0.104518947	m6AclusterA
SC_9016_T	4.26388	0.409259251	-0.104790907	m6AclusterA
SC_9016-Tumor	0.472263	0.513986415	0.081827341	m6AclusterB
SC_9017-Tumor	0	0.401926036	0.087956815	m6AclusterB
SC_9018-Tumor	1.1021	0.52069081	-0.140342604	m6AclusterA
SC_9019-Tumor	0.535331	0.40026185	-0.080759406	m6AclusterB
SC_9020-Tumor	0.583958	0.508643261	-0.077623946	m6AclusterA
SC_9021-Tumor	0.976893	0.66421692	-0.034434432	m6AclusterA
SC_9022-Tumor	8.44051	0.363666596	-0.064505668	m6AclusterB
SC_9023-Tumor	2.50818	0.295495166	-0.05264051	m6AclusterB
SC_9024-Tumor	0.0964765	0.381136239	-0.006208166	m6AclusterB
SC_9026-Tumor	0.131195	0.524488554	-0.046421	m6AclusterA
SC_9027_T	0.199583	0.445731216	-0.147209254	m6AclusterB
SC_9027-Tumor	0.137828	0.376140155	-0.11620073	m6AclusterB
SC_9028-Tumor	0	0.362043322	-0.064862417	m6AclusterB
SC_9029-Tumor	0.393961	0.613318493	-0.156136443	m6AclusterA
SC_9030-Tumor	6.67816	0.588466643	-0.074109448	m6AclusterA
SC_9031-TM	0	0.029843709	0.672070881	m6AclusterB
SC_9032-Tumor	8.51593	0.624217457	-0.050833998	m6AclusterA
SC_9033_T	0.0775702	0.427095913	-0.145004311	m6AclusterB
SC_9034-Tumor	0	0.412105788	0.038057405	m6AclusterB
SC_9035_T	8.47726	0.559269536	-0.045763314	m6AclusterA
SC_9035-Tumor	0.741925	0.465386079	-0.12185709	m6AclusterA
SC_9036-Tumor	1.53562	0.572861618	-0.085321361	m6AclusterA
SC_9037-Tumor	0.0747105	0.246841333	0.024179541	m6AclusterB
SC_9039-Tumor	0.0698784	0.478393724	0.030024108	m6AclusterB
SC_9043-Tumor	2.12995	0.513552186	-0.094146618	m6AclusterB
SC_9046-Tumor	1.52896	0.518940304	-0.016637439	m6AclusterA
SC_9047-Tumor	3.00874	0.525027434	-0.099219113	m6AclusterB
SC_9048-Tumor	1.53136	0.436892702	-0.105444587	m6AclusterB
SC_9049-Tumor	3.81665	0.431379099	-0.018310276	m6AclusterB
SC_9050-Tumor	4.8939	0.496068978	-0.11483178	m6AclusterB
SC_9054-Tumor	2.25923	0.595414924	0.004057742	m6AclusterA
SC_9055-Tumor	1.44082	0.532595425	-0.153091431	m6AclusterA
SC_9056_T	0.0171069	0.590077486	-0.002786257	m6AclusterA
SC_9056-Tumor	0.0339113	0.464784728	0.005983076	m6AclusterB
SC_9057-Tumor	0.242352	0.531803148	-0.070200467	m6AclusterA
SC_9058-Tumor	3.25122	0.623168884	-0.092200345	m6AclusterA
SC_9059-Tumor	4.01814	0.533909242	-0.035714984	m6AclusterA
SC_9060-Tumor	0.0541982	0.307022925	0.058585327	m6AclusterB
SC_9061-Tumor	9.99619	0.567766782	-0.036836727	m6AclusterB
SC_9062-Tumor	2.08631	0.296045709	0.051021568	m6AclusterB
SC_9063-Tumor	1.52894	0.539133735	-0.100173491	m6AclusterA
SC_9065-TM-Tumor2	0.0249883	0.48669144	-0.036849275	m6AclusterB
SC_9065-Tumor	0.336538	0.473319663	-0.044365123	m6AclusterB
SC_9066-Tumor	0	0.434474267	-0.045646626	m6AclusterB
SC_9068-Tumor	1.04975	0.513923726	-0.096511575	m6AclusterB
SC_9069_T	2.92984	0.568899478	-0.013973623	m6AclusterA
SC_9071-TM	0.0895732	0.303539965	-0.120237878	m6AclusterB
SC_9072-TM	5.45441	0.604623917	-0.108176796	m6AclusterA
SC_9073-TM	9.62082	0.546285356	-0.037153176	m6AclusterA
SC_9074_T	13.919	0.61008058	-0.078572918	m6AclusterA
SC_9076-TM	1.47019	0.468430955	-0.024298423	m6AclusterB
SC_9080-TM	5.12313	0.495507421	-0.039322101	m6AclusterB
SC_9081-TM	0.312813	0.520479307	0.043608722	m6AclusterA
SC_9082-TM	0.566206	0.481939679	0.020794457	m6AclusterB
SC_9083-TM	7.42101	0.320815037	-0.107675841	m6AclusterB
SC_9084-TM	1.94573	0.485265156	-0.055143233	m6AclusterA
SC_9086_T	0.0432308	0.384561266	-0.09535639	m6AclusterB
SC_9086-TM	0.166775	0.440457186	-0.092745129	m6AclusterB
SC_9089-TM	5.76209	0.602391782	0.025887309	m6AclusterA
SC_9090_T	4.02965	0.496046687	-0.013374758	m6AclusterA
SC_9091-TM	0.437944	0.517750339	-0.017781921	m6AclusterB
SC_9092-TM	6.27022	0.46380286	-0.115279051	m6AclusterA
SC_9093-TM	4.76327	0.541646452	-0.088324158	m6AclusterA
SC_9094-Tumor	2.0811	0.452825722	-0.130310565	m6AclusterB
SC_9096-Tumor	3.33922	0.499682534	-0.093058421	m6AclusterB
SC_9097-TM	10.7555	0.546252869	-0.118230435	m6AclusterA
SC_9099-Tumor	14.6136	0.596777346	-0.078528046	m6AclusterA
SC_9100-Tumor	3.32026	0.317903162	-0.110470308	m6AclusterB
SC_9103-Tumor	0.877448	0.33243211	-0.068930578	m6AclusterA
SC_9104-Tumor	5.46187	0.532529256	-0.138613752	m6AclusterA
SC_9105_Tumor	0.265807	0.440939076	0.049700843	m6AclusterA
SC_9107-Tumor	6.58792	0.493880307	0.088814369	m6AclusterB
SC_9109-Tumor	1.0031	0.564441623	-0.050479866	m6AclusterB
SC_9118_Tumor	3.17381	0.394849627	-0.022721533	m6AclusterA
SC_9120_T	7.71048	0.505591017	-0.001306883	m6AclusterA
SC_9121_Tumor	1.58659	0.415889832	-0.026330762	m6AclusterB
SC_9123_Tumor	2.85917	0.528435007	-0.07174273	m6AclusterA
SC_9124_Tumor	2.36026	0.687895365	0.010193505	m6AclusterA
SC_9126_Tumor	0.0402022	0.140770511	0.706545706	m6AclusterB
SC_9129_Tumor	0.276819	0.522809905	-0.098752127	m6AclusterB
SC_9132_Tumor	7.10747	0.622547817	-0.072335556	m6AclusterA
SC_9136_Tumor	1.80294	0.400294391	0.048805442	m6AclusterB
SC_9137_Tumor	1.0714	0.46118062	-0.077923446	m6AclusterB
SC_9138_Tumor	4.36003	0.400252163	0.092102768	m6AclusterB
SC_9139_Tumor	1.00057	0.429000784	0.078729037	m6AclusterB
SC_9140_Tumor	2.31582	0.377742515	-0.101091791	m6AclusterB
SC_9141_Tumor	2.2983	0.452394683	-0.071843978	m6AclusterB
SC_9142_Tumor	0	0.004218797	0.144374423	m6AclusterA
SC_9144_Tumor	0.469522	0.406261917	-0.040947009	m6AclusterB
SC_9145_Tumor	0.197068	0.427918557	-0.024007665	m6AclusterB
SC_9146_T	0	0.158827409	0.312823437	m6AclusterB
SC_9148_Tumor	6.44441	0.361019044	-0.129122902	m6AclusterB
SC_9150_Tumor	0.669624	0.693974469	-0.019956949	m6AclusterA
SC_9151_Tumor	1.8054	0.430924223	-0.093113984	m6AclusterB
SC_9152_Tumor	0.456248	0.471782261	-0.092095688	m6AclusterB
SC_9153_Tumor	9.2832	0.49613913	-0.049323387	m6AclusterA
SC_9156_Tumor	5.54834	0.588942046	-0.084647633	m6AclusterA
SC_9158_Tumor	2.74511	0.447750461	-0.05862272	m6AclusterB
SC_9162_Tumor	3.65162	0.473256177	0.028498482	m6AclusterB
SC_9163_Tumor	4.39606	0.566639488	-0.059407174	m6AclusterA
SC_9165_Tumor	0	-0.111873001	0.587379971	m6AclusterB
SC_9170_Tumor	0.292775	0.416196431	-0.072215559	m6AclusterB
SC_9171_Tumor	6.19804	0.59440319	-0.048304971	m6AclusterB
SC_9172_Tumor	0.258069	0.535748314	0.051702349	m6AclusterA
SC_9173_Tumor	0.0546964	0.462606648	-0.079038066	m6AclusterA
SC_9175_T	0.336829	0.527461935	-0.146204081	m6AclusterA
SC_9176_T	1.73733	0.490541098	-0.073358957	m6AclusterA
SC_9177_T	0	0.389617125	0.050479522	m6AclusterB
SC_9178_T	0.048688	0.525307398	0.012886455	m6AclusterA
SC_9179_T	4.9853	0.444699152	0.027446969	m6AclusterB
SC_9182_T	0.741319	0.561439414	-0.094395152	m6AclusterA
SC_9184_T	0.305667	0.339972218	0.029979967	m6AclusterB
SC_9186_T	1.36697	0.649993462	0.038862601	m6AclusterA
SC_9187_T	0.70252	0.351563579	-0.074252361	m6AclusterB
SC_9189_T	9.44428	0.637814551	-0.106987503	m6AclusterA
SC_9190_T	0.846957	0.543654568	-0.103633142	m6AclusterB
SC_9192_T	1.1742	0.303212001	-0.027564371	m6AclusterB
SC_9193_T	0.593686	0.665953093	0.011109401	m6AclusterB
SC_9194_T	5.72758	0.557995567	-0.068877739	m6AclusterA
SC_9195_T	0.0260502	0.499763287	-0.057699784	m6AclusterB
SC_9196_T	7.45005	0.5394665	0.061938886	m6AclusterA
SC_9197_T	0.06206	0.540542942	0.011527461	m6AclusterB
SC_9199_T	0.915762	0.64294423	0.000958154	m6AclusterA
SC_9200_T	0.808832	0.387284588	-0.004546812	m6AclusterB
SC_9201_T	6.56157	0.589464574	0.008015227	m6AclusterA
SC_9203_T	1.19738	0.455834023	0.036786382	m6AclusterB
SC_9204_T	2.21442	0.479956229	-0.013790979	m6AclusterB
SI_9157_Tumor	1.86425	0.457496609	NA	m6AclusterB
TP_2001-Tumor	2.28069	0.480305509	-0.129552793	m6AclusterA
TP_2009-Tumor	0.139499	0.462358456	0.030772908	m6AclusterB
TP_2010-Tumor	0.908096	0.477872987	-0.072369264	m6AclusterA
TP_2020-Tumor	1.34818	0.43694691	-0.14438266	m6AclusterB
TP_2032-Tumor	1.66051	0.484156596	-0.036651943	m6AclusterA
TP_2034-Tumor-Bone-Block-3B	0.245294	0.550640123	0.061033223	m6AclusterB
TP_2054-TM	0.0281417	0.539950892	0.055504716	m6AclusterB
TP_2060-TM	0	0.405015792	0.077581456	m6AclusterA
TP_2061-TM	0.275151	0.330632561	0.108223322	m6AclusterB
TP_2064-TM	3.02571	0.655057564	-0.12453455	m6AclusterA
TP_2069_Tumor	0.524038	0.435772982	0.049116495	m6AclusterA
TP_2077_Tumor	0.720078	0.622175475	-0.012141693	m6AclusterA
TP_2078_Tumor	6.89724	0.595321383	-0.147280447	m6AclusterA
TP_2079_Tumor	0.977102	0.363739925	-0.200871558	m6AclusterB
TP_2081_T	0.68136	0.489383541	-0.083806699	m6AclusterB
TP_2093_T	3.40728	0.603596217	0.015479822	m6AclusterA
TP_2096_T	2.65095	0.605165783	-0.070361171	m6AclusterA
